# Supplementary material for: Drug Target Commons 2.0: a community platform for systematic analysis of drug–target interaction profiles
Source: Database (Oxford). 2018 Sep 13;2018:bay083. doi: 10.1093/database/bay083 (PMC6146131; doi:10.1093/database/bay083)
Supplement: Supplementary Data [file bay083_supp.zip › Supplementary Table 1.xls]

## Sheet: Sheet1
Supplementary Table 1: Sample information descriptions for 690 uniform TFBS ChIP-seq data sets (.narrowPeak)
Filename	Cell	Antibody	Quality	Type	Size
wgEncodeAwgTfbsBroadDnd41CtcfUniPk.narrowPeak.gz	Dnd41	CTCF	good	narrowPeak	966K
wgEncodeAwgTfbsBroadDnd41Ezh239875UniPk.narrowPeak.gz	Dnd41	EZH2_(39875)	caution	narrowPeak	43K
wgEncodeAwgTfbsBroadGm12878CtcfUniPk.narrowPeak.gz	GM12878	CTCF	good	narrowPeak	982K
wgEncodeAwgTfbsBroadGm12878Ezh239875UniPk.narrowPeak.gz	GM12878	EZH2_(39875)	good	narrowPeak	66K
wgEncodeAwgTfbsBroadH1hescChd1a301218aUniPk.narrowPeak.gz	H1-hESC	CHD1_(A301-218A)	good	narrowPeak	184K
wgEncodeAwgTfbsBroadH1hescCtcfUniPk.narrowPeak.gz	H1-hESC	CTCF	good	narrowPeak	1.4M
wgEncodeAwgTfbsBroadH1hescEzh239875UniPk.narrowPeak.gz	H1-hESC	EZH2_(39875)	good	narrowPeak	147K
wgEncodeAwgTfbsBroadH1hescJarid1aab26049UniPk.narrowPeak.gz	H1-hESC	JARID1A_(ab26049)	good	narrowPeak	42K
wgEncodeAwgTfbsBroadH1hescRbbp5a300109aUniPk.narrowPeak.gz	H1-hESC	RBBP5_(A300-109A)	good	narrowPeak	379K
wgEncodeAwgTfbsBroadHelas3CtcfUniPk.narrowPeak.gz	HeLa-S3	CTCF	good	narrowPeak	1018K
wgEncodeAwgTfbsBroadHelas3Ezh239875UniPk.narrowPeak.gz	HeLa-S3	EZH2_(39875)	caution	narrowPeak	36K
wgEncodeAwgTfbsBroadHelas3Pol2bUniPk.narrowPeak.gz	HeLa-S3	Pol2(b)	caution	narrowPeak	80K
wgEncodeAwgTfbsBroadHepg2CtcfUniPk.narrowPeak.gz	HepG2	CTCF	good	narrowPeak	892K
wgEncodeAwgTfbsBroadHepg2Ezh239875UniPk.narrowPeak.gz	HepG2	EZH2_(39875)	caution	narrowPeak	85K
wgEncodeAwgTfbsBroadHmecCtcfUniPk.narrowPeak.gz	HMEC	CTCF	good	narrowPeak	813K
wgEncodeAwgTfbsBroadHmecEzh239875UniPk.narrowPeak.gz	HMEC	EZH2_(39875)	good	narrowPeak	112K
wgEncodeAwgTfbsBroadHsmmCtcfUniPk.narrowPeak.gz	HSMM	CTCF	good	narrowPeak	1.1M
wgEncodeAwgTfbsBroadHsmmEzh239875UniPk.narrowPeak.gz	HSMM	EZH2_(39875)	caution	narrowPeak	42K
wgEncodeAwgTfbsBroadHsmmtCtcfUniPk.narrowPeak.gz	HSMMtube	CTCF	good	narrowPeak	940K
wgEncodeAwgTfbsBroadHsmmtEzh239875UniPk.narrowPeak.gz	HSMMtube	EZH2_(39875)	good	narrowPeak	55K
wgEncodeAwgTfbsBroadHuvecCtcfUniPk.narrowPeak.gz	HUVEC	CTCF	good	narrowPeak	749K
wgEncodeAwgTfbsBroadHuvecEzh239875UniPk.narrowPeak.gz	HUVEC	EZH2_(39875)	good	narrowPeak	158K
wgEncodeAwgTfbsBroadHuvecPol2bUniPk.narrowPeak.gz	HUVEC	Pol2(b)	caution	narrowPeak	125K
wgEncodeAwgTfbsBroadK562Chd1a301218aUniPk.narrowPeak.gz	K562	CHD1_(A301-218A)	good	narrowPeak	227K
wgEncodeAwgTfbsBroadK562CtcfUniPk.narrowPeak.gz	K562	CTCF	good	narrowPeak	1.2M
wgEncodeAwgTfbsBroadK562Ezh239875UniPk.narrowPeak.gz	K562	EZH2_(39875)	caution	narrowPeak	45K
wgEncodeAwgTfbsBroadK562Hdac1sc6298UniPk.narrowPeak.gz	K562	HDAC1_(SC-6298)	good	narrowPeak	268K
wgEncodeAwgTfbsBroadK562Hdac2a300705aUniPk.narrowPeak.gz	K562	HDAC2_(A300-705A)	good	narrowPeak	119K
wgEncodeAwgTfbsBroadK562Hdac6a301341aUniPk.narrowPeak.gz	K562	HDAC6_(A301-341A)	good	narrowPeak	28K
wgEncodeAwgTfbsBroadK562P300UniPk.narrowPeak.gz	K562	p300	caution	narrowPeak	71K
wgEncodeAwgTfbsBroadK562Phf8a301772aUniPk.narrowPeak.gz	K562	PHF8_(A301-772A)	good	narrowPeak	461K
wgEncodeAwgTfbsBroadK562Plu1UniPk.narrowPeak.gz	K562	PLU1	good	narrowPeak	361K
wgEncodeAwgTfbsBroadK562Pol2bUniPk.narrowPeak.gz	K562	Pol2(b)	good	narrowPeak	219K
wgEncodeAwgTfbsBroadK562Rbbp5a300109aUniPk.narrowPeak.gz	K562	RBBP5_(A300-109A)	good	narrowPeak	309K
wgEncodeAwgTfbsBroadK562Sap3039731UniPk.narrowPeak.gz	K562	SAP30_(39731)	good	narrowPeak	213K
wgEncodeAwgTfbsBroadNhaCtcfUniPk.narrowPeak.gz	NH-A	CTCF	good	narrowPeak	753K
wgEncodeAwgTfbsBroadNhaEzh239875UniPk.narrowPeak.gz	NH-A	EZH2_(39875)	good	narrowPeak	135K
wgEncodeAwgTfbsBroadNhdfadCtcfUniPk.narrowPeak.gz	NHDF-Ad	CTCF	good	narrowPeak	1011K
wgEncodeAwgTfbsBroadNhdfadEzh239875UniPk.narrowPeak.gz	NHDF-Ad	EZH2_(39875)	good	narrowPeak	129K
wgEncodeAwgTfbsBroadNhekCtcfUniPk.narrowPeak.gz	NHEK	CTCF	good	narrowPeak	980K
wgEncodeAwgTfbsBroadNhekEzh239875UniPk.narrowPeak.gz	NHEK	EZH2_(39875)	good	narrowPeak	178K
wgEncodeAwgTfbsBroadNhekPol2bUniPk.narrowPeak.gz	NHEK	Pol2(b)	caution	narrowPeak	130K
wgEncodeAwgTfbsBroadNhlfCtcfUniPk.narrowPeak.gz	NHLF	CTCF	good	narrowPeak	763K
wgEncodeAwgTfbsBroadNhlfEzh239875UniPk.narrowPeak.gz	NHLF	EZH2_(39875)	good	narrowPeak	168K
wgEncodeAwgTfbsBroadOsteoblCtcfUniPk.narrowPeak.gz	Osteobl	CTCF	good	narrowPeak	1.1M
wgEncodeAwgTfbsHaibA549Atf3V0422111Etoh02UniPk.narrowPeak.gz	A549	ATF3	good	narrowPeak	168K
wgEncodeAwgTfbsHaibA549Bcl3V0422111Etoh02UniPk.narrowPeak.gz	A549	BCL3	good	narrowPeak	176K
wgEncodeAwgTfbsHaibA549Creb1sc240V0416102Dex100nmUniPk.narrowPeak.gz	A549	CREB1_(SC-240)	good	narrowPeak	378K
wgEncodeAwgTfbsHaibA549Ctcfsc5916Pcr1xDex100nmUniPk.narrowPeak.gz	A549	CTCF_(SC-5916)	good	narrowPeak	859K
wgEncodeAwgTfbsHaibA549Ctcfsc5916Pcr1xEtoh02UniPk.narrowPeak.gz	A549	CTCF_(SC-5916)	good	narrowPeak	807K
wgEncodeAwgTfbsHaibA549Elf1V0422111Etoh02UniPk.narrowPeak.gz	A549	ELF1_(SC-631)	good	narrowPeak	209K
wgEncodeAwgTfbsHaibA549Ets1V0422111Etoh02UniPk.narrowPeak.gz	A549	ETS1	good	narrowPeak	127K
wgEncodeAwgTfbsHaibA549Fosl2V0422111Etoh02UniPk.narrowPeak.gz	A549	FOSL2	good	narrowPeak	675K
wgEncodeAwgTfbsHaibA549Foxa1V0416102Dex100nmUniPk.narrowPeak.gz	A549	FOXA1_(SC-101058)	good	narrowPeak	200K
wgEncodeAwgTfbsHaibA549GabpV0422111Etoh02UniPk.narrowPeak.gz	A549	GABP	good	narrowPeak	289K
wgEncodeAwgTfbsHaibA549GrPcr1xDex500pmUniPk.narrowPeak.gz	A549	GR	good	narrowPeak	29K
wgEncodeAwgTfbsHaibA549GrPcr1xDex50nmUniPk.narrowPeak.gz	A549	GR	good	narrowPeak	557K
wgEncodeAwgTfbsHaibA549GrPcr1xDex5nmUniPk.narrowPeak.gz	A549	GR	good	narrowPeak	258K
wgEncodeAwgTfbsHaibA549GrPcr2xDex100nmUniPk.narrowPeak.gz	A549	GR	good	narrowPeak	375K
wgEncodeAwgTfbsHaibA549NrsfV0422111Etoh02UniPk.narrowPeak.gz	A549	NRSF	good	narrowPeak	272K
wgEncodeAwgTfbsHaibA549P300V0422111Etoh02UniPk.narrowPeak.gz	A549	p300	good	narrowPeak	399K
wgEncodeAwgTfbsHaibA549Pol2Pcr2xDex100nmUniPk.narrowPeak.gz	A549	Pol2	good	narrowPeak	565K
wgEncodeAwgTfbsHaibA549Pol2Pcr2xEtoh02UniPk.narrowPeak.gz	A549	Pol2	good	narrowPeak	568K
wgEncodeAwgTfbsHaibA549Sin3ak20V0422111Etoh02UniPk.narrowPeak.gz	A549	Sin3Ak-20	good	narrowPeak	148K
wgEncodeAwgTfbsHaibA549Six5V0422111Etoh02UniPk.narrowPeak.gz	A549	SIX5	good	narrowPeak	120K
wgEncodeAwgTfbsHaibA549Taf1V0422111Etoh02UniPk.narrowPeak.gz	A549	TAF1	good	narrowPeak	210K
wgEncodeAwgTfbsHaibA549Tcf12V0422111Etoh02UniPk.narrowPeak.gz	A549	TCF12	good	narrowPeak	449K
wgEncodeAwgTfbsHaibA549Usf1Pcr1xDex100nmUniPk.narrowPeak.gz	A549	USF-1	good	narrowPeak	287K
wgEncodeAwgTfbsHaibA549Usf1Pcr1xEtoh02UniPk.narrowPeak.gz	A549	USF-1	good	narrowPeak	289K
wgEncodeAwgTfbsHaibA549Usf1V0422111Etoh02UniPk.narrowPeak.gz	A549	USF-1	good	narrowPeak	196K
wgEncodeAwgTfbsHaibA549Yy1cV0422111Etoh02UniPk.narrowPeak.gz	A549	YY1_(SC-281)	good	narrowPeak	221K
wgEncodeAwgTfbsHaibA549Zbtb33V0422111Etoh02UniPk.narrowPeak.gz	A549	ZBTB33	good	narrowPeak	179K
wgEncodeAwgTfbsHaibEcc1CtcfcV0416102Dm002p1hUniPk.narrowPeak.gz	ECC-1	CTCF_(SC-5916)	good	narrowPeak	492K
wgEncodeAwgTfbsHaibEcc1EraaV0416102Bpa1hUniPk.narrowPeak.gz	ECC-1	ERalpha_a	good	narrowPeak	113K
wgEncodeAwgTfbsHaibEcc1EralphaaV0416102Est10nm1hUniPk.narrowPeak.gz	ECC-1	ERalpha_a	good	narrowPeak	383K
wgEncodeAwgTfbsHaibEcc1EralphaaV0416102Gen1hUniPk.narrowPeak.gz	ECC-1	ERalpha_a	good	narrowPeak	252K
wgEncodeAwgTfbsHaibEcc1Foxa1sc6553V0416102Dm002p1hUniPk.narrowPeak.gz	ECC-1	FOXA1_(SC-6553)	good	narrowPeak	130K
wgEncodeAwgTfbsHaibEcc1GrV0416102Dex100nmUniPk.narrowPeak.gz	ECC-1	GR	good	narrowPeak	212K
wgEncodeAwgTfbsHaibEcc1Pol2V0416102Dm002p1hUniPk.narrowPeak.gz	ECC-1	Pol2	good	narrowPeak	409K
wgEncodeAwgTfbsHaibGm12878Atf2sc81188V0422111UniPk.narrowPeak.gz	GM12878	ATF2_(SC-81188)	good	narrowPeak	455K
wgEncodeAwgTfbsHaibGm12878Atf3Pcr1xUniPk.narrowPeak.gz	GM12878	ATF3	caution	narrowPeak	34K
wgEncodeAwgTfbsHaibGm12878BatfPcr1xUniPk.narrowPeak.gz	GM12878	BATF	good	narrowPeak	619K
wgEncodeAwgTfbsHaibGm12878Bcl11aPcr1xUniPk.narrowPeak.gz	GM12878	BCL11A	good	narrowPeak	341K
wgEncodeAwgTfbsHaibGm12878Bcl3V0416101UniPk.narrowPeak.gz	GM12878	BCL3	good	narrowPeak	294K
wgEncodeAwgTfbsHaibGm12878Bclaf101388V0416101UniPk.narrowPeak.gz	GM12878	BCLAF1_(SC-101388)	good	narrowPeak	118K
wgEncodeAwgTfbsHaibGm12878Cebpbsc150V0422111UniPk.narrowPeak.gz	GM12878	CEBPB_(SC-150)	caution	narrowPeak	129K
wgEncodeAwgTfbsHaibGm12878Ebf1sc137065Pcr1xUniPk.narrowPeak.gz	GM12878	EBF1_(SC-137065)	good	narrowPeak	693K
wgEncodeAwgTfbsHaibGm12878Egr1Pcr2xUniPk.narrowPeak.gz	GM12878	Egr-1	good	narrowPeak	415K
wgEncodeAwgTfbsHaibGm12878Elf1sc631V0416101UniPk.narrowPeak.gz	GM12878	ELF1_(SC-631)	good	narrowPeak	453K
wgEncodeAwgTfbsHaibGm12878Ets1Pcr1xUniPk.narrowPeak.gz	GM12878	ETS1	good	narrowPeak	81K
wgEncodeAwgTfbsHaibGm12878Foxm1sc502V0422111UniPk.narrowPeak.gz	GM12878	FOXM1_(SC-502)	good	narrowPeak	439K
wgEncodeAwgTfbsHaibGm12878GabpPcr2xUniPk.narrowPeak.gz	GM12878	GABP	good	narrowPeak	163K
wgEncodeAwgTfbsHaibGm12878Irf4sc6059Pcr1xUniPk.narrowPeak.gz	GM12878	IRF4_(SC-6059)	good	narrowPeak	351K
wgEncodeAwgTfbsHaibGm12878Mef2aPcr1xUniPk.narrowPeak.gz	GM12878	MEF2A	good	narrowPeak	334K
wgEncodeAwgTfbsHaibGm12878Mef2csc13268V0416101UniPk.narrowPeak.gz	GM12878	MEF2C_(SC-13268)	good	narrowPeak	177K
wgEncodeAwgTfbsHaibGm12878Mta3sc81325V0422111UniPk.narrowPeak.gz	GM12878	MTA3_(SC-81325)	good	narrowPeak	272K
wgEncodeAwgTfbsHaibGm12878Nfatc1sc17834V0422111UniPk.narrowPeak.gz	GM12878	NFATC1_(SC-17834)	good	narrowPeak	230K
wgEncodeAwgTfbsHaibGm12878Nficsc81335V0422111UniPk.narrowPeak.gz	GM12878	NFIC_(SC-81335)	good	narrowPeak	595K
wgEncodeAwgTfbsHaibGm12878NrsfPcr1xUniPk.narrowPeak.gz	GM12878	NRSF	good	narrowPeak	140K
wgEncodeAwgTfbsHaibGm12878P300Pcr1xUniPk.narrowPeak.gz	GM12878	p300	good	narrowPeak	113K
wgEncodeAwgTfbsHaibGm12878Pax5c20Pcr1xUniPk.narrowPeak.gz	GM12878	PAX5-C20	good	narrowPeak	479K
wgEncodeAwgTfbsHaibGm12878Pax5n19Pcr1xUniPk.narrowPeak.gz	GM12878	PAX5-N19	good	narrowPeak	375K
wgEncodeAwgTfbsHaibGm12878Pbx3Pcr1xUniPk.narrowPeak.gz	GM12878	Pbx3	good	narrowPeak	251K
wgEncodeAwgTfbsHaibGm12878Pmlsc71910V0422111UniPk.narrowPeak.gz	GM12878	PML_(SC-71910)	good	narrowPeak	335K
wgEncodeAwgTfbsHaibGm12878Pol24h8Pcr1xUniPk.narrowPeak.gz	GM12878	Pol2-4H8	good	narrowPeak	404K
wgEncodeAwgTfbsHaibGm12878Pol2Pcr2xUniPk.narrowPeak.gz	GM12878	Pol2	good	narrowPeak	577K
wgEncodeAwgTfbsHaibGm12878Pou2f2Pcr1xUniPk.narrowPeak.gz	GM12878	POU2F2	good	narrowPeak	515K
wgEncodeAwgTfbsHaibGm12878Pu1Pcr1xUniPk.narrowPeak.gz	GM12878	PU.1	good	narrowPeak	878K
wgEncodeAwgTfbsHaibGm12878Rad21V0416101UniPk.narrowPeak.gz	GM12878	Rad21	good	narrowPeak	767K
wgEncodeAwgTfbsHaibGm12878Runx3sc101553V0422111UniPk.narrowPeak.gz	GM12878	RUNX3_(SC-101553)	good	narrowPeak	1.3M
wgEncodeAwgTfbsHaibGm12878RxraPcr1xUniPk.narrowPeak.gz	GM12878	RXRA	good	narrowPeak	33K
wgEncodeAwgTfbsHaibGm12878Six5Pcr1xUniPk.narrowPeak.gz	GM12878	SIX5	good	narrowPeak	98K
wgEncodeAwgTfbsHaibGm12878Sp1Pcr1xUniPk.narrowPeak.gz	GM12878	SP1	good	narrowPeak	350K
wgEncodeAwgTfbsHaibGm12878SrfPcr2xUniPk.narrowPeak.gz	GM12878	SRF	caution	narrowPeak	180K
wgEncodeAwgTfbsHaibGm12878Stat5asc74442V0422111UniPk.narrowPeak.gz	GM12878	STAT5A_(SC-74442)	good	narrowPeak	162K
wgEncodeAwgTfbsHaibGm12878Taf1Pcr1xUniPk.narrowPeak.gz	GM12878	TAF1	good	narrowPeak	276K
wgEncodeAwgTfbsHaibGm12878Tcf12Pcr1xUniPk.narrowPeak.gz	GM12878	TCF12	good	narrowPeak	386K
wgEncodeAwgTfbsHaibGm12878Tcf3Pcr1xUniPk.narrowPeak.gz	GM12878	TCF3_(SC-349)	good	narrowPeak	303K
wgEncodeAwgTfbsHaibGm12878Usf1Pcr2xUniPk.narrowPeak.gz	GM12878	USF-1	good	narrowPeak	209K
wgEncodeAwgTfbsHaibGm12878Yy1sc281Pcr1xUniPk.narrowPeak.gz	GM12878	YY1_(SC-281)	good	narrowPeak	599K
wgEncodeAwgTfbsHaibGm12878Zbtb33Pcr1xUniPk.narrowPeak.gz	GM12878	ZBTB33	good	narrowPeak	45K
wgEncodeAwgTfbsHaibGm12878Zeb1sc25388V0416102UniPk.narrowPeak.gz	GM12878	ZEB1_(SC-25388)	good	narrowPeak	95K
wgEncodeAwgTfbsHaibGm12891Pax5c20V0416101UniPk.narrowPeak.gz	GM12891	PAX5-C20	good	narrowPeak	62K
wgEncodeAwgTfbsHaibGm12891Pol24h8Pcr1xUniPk.narrowPeak.gz	GM12891	Pol2-4H8	good	narrowPeak	328K
wgEncodeAwgTfbsHaibGm12891Pol2Pcr1xUniPk.narrowPeak.gz	GM12891	Pol2	good	narrowPeak	396K
wgEncodeAwgTfbsHaibGm12891Pou2f2Pcr1xUniPk.narrowPeak.gz	GM12891	POU2F2	good	narrowPeak	288K
wgEncodeAwgTfbsHaibGm12891Pu1Pcr1xUniPk.narrowPeak.gz	GM12891	PU.1	good	narrowPeak	1.2M
wgEncodeAwgTfbsHaibGm12891Taf1Pcr1xUniPk.narrowPeak.gz	GM12891	TAF1	good	narrowPeak	297K
wgEncodeAwgTfbsHaibGm12891Yy1sc281V0416101UniPk.narrowPeak.gz	GM12891	YY1_(SC-281)	good	narrowPeak	274K
wgEncodeAwgTfbsHaibGm12892Pax5c20V0416101UniPk.narrowPeak.gz	GM12892	PAX5-C20	good	narrowPeak	195K
wgEncodeAwgTfbsHaibGm12892Pol24h8V0416102UniPk.narrowPeak.gz	GM12892	Pol2-4H8	good	narrowPeak	357K
wgEncodeAwgTfbsHaibGm12892Pol2V0416102UniPk.narrowPeak.gz	GM12892	Pol2	good	narrowPeak	412K
wgEncodeAwgTfbsHaibGm12892Taf1V0416102UniPk.narrowPeak.gz	GM12892	TAF1	good	narrowPeak	206K
wgEncodeAwgTfbsHaibGm12892Yy1V0416101UniPk.narrowPeak.gz	GM12892	YY1	good	narrowPeak	308K
wgEncodeAwgTfbsHaibH1hescAtf2sc81188V0422111UniPk.narrowPeak.gz	H1-hESC	ATF2_(SC-81188)	good	narrowPeak	116K
wgEncodeAwgTfbsHaibH1hescAtf3V0416102UniPk.narrowPeak.gz	H1-hESC	ATF3	good	narrowPeak	125K
wgEncodeAwgTfbsHaibH1hescBcl11aPcr1xUniPk.narrowPeak.gz	H1-hESC	BCL11A	good	narrowPeak	52K
wgEncodeAwgTfbsHaibH1hescCtcfsc5916V0416102UniPk.narrowPeak.gz	H1-hESC	CTCF_(SC-5916)	good	narrowPeak	1.1M
wgEncodeAwgTfbsHaibH1hescEgr1V0416102UniPk.narrowPeak.gz	H1-hESC	Egr-1	good	narrowPeak	195K
wgEncodeAwgTfbsHaibH1hescFosl1sc183V0416102UniPk.narrowPeak.gz	H1-hESC	FOSL1_(SC-183)	good	narrowPeak	23K
wgEncodeAwgTfbsHaibH1hescGabpPcr1xUniPk.narrowPeak.gz	H1-hESC	GABP	good	narrowPeak	111K
wgEncodeAwgTfbsHaibH1hescHdac2sc6296V0416102UniPk.narrowPeak.gz	H1-hESC	HDAC2_(SC-6296)	good	narrowPeak	106K
wgEncodeAwgTfbsHaibH1hescJundV0416102UniPk.narrowPeak.gz	H1-hESC	JunD	good	narrowPeak	161K
wgEncodeAwgTfbsHaibH1hescNanogsc33759V0416102UniPk.narrowPeak.gz	H1-hESC	NANOG_(SC-33759)	good	narrowPeak	107K
wgEncodeAwgTfbsHaibH1hescNrsfV0416102UniPk.narrowPeak.gz	H1-hESC	NRSF	good	narrowPeak	267K
wgEncodeAwgTfbsHaibH1hescP300V0416102UniPk.narrowPeak.gz	H1-hESC	p300	good	narrowPeak	169K
wgEncodeAwgTfbsHaibH1hescPol24h8V0416102UniPk.narrowPeak.gz	H1-hESC	Pol2-4H8	good	narrowPeak	433K
wgEncodeAwgTfbsHaibH1hescPol2V0416102UniPk.narrowPeak.gz	H1-hESC	Pol2	good	narrowPeak	495K
wgEncodeAwgTfbsHaibH1hescPou5f1sc9081V0416102UniPk.narrowPeak.gz	H1-hESC	POU5F1_(SC-9081)	good	narrowPeak	81K
wgEncodeAwgTfbsHaibH1hescRad21V0416102UniPk.narrowPeak.gz	H1-hESC	Rad21	good	narrowPeak	1.7M
wgEncodeAwgTfbsHaibH1hescRxraV0416102UniPk.narrowPeak.gz	H1-hESC	RXRA	caution	narrowPeak	26K
wgEncodeAwgTfbsHaibH1hescSin3ak20Pcr1xUniPk.narrowPeak.gz	H1-hESC	Sin3Ak-20	good	narrowPeak	169K
wgEncodeAwgTfbsHaibH1hescSix5Pcr1xUniPk.narrowPeak.gz	H1-hESC	SIX5	good	narrowPeak	73K
wgEncodeAwgTfbsHaibH1hescSp1Pcr1xUniPk.narrowPeak.gz	H1-hESC	SP1	good	narrowPeak	289K
wgEncodeAwgTfbsHaibH1hescSp2V0422111UniPk.narrowPeak.gz	H1-hESC	SP2_(SC-643)	good	narrowPeak	56K
wgEncodeAwgTfbsHaibH1hescSp4v20V0422111UniPk.narrowPeak.gz	H1-hESC	SP4_(V-20)	good	narrowPeak	111K
wgEncodeAwgTfbsHaibH1hescSrfPcr1xUniPk.narrowPeak.gz	H1-hESC	SRF	good	narrowPeak	101K
wgEncodeAwgTfbsHaibH1hescTaf1V0416102UniPk.narrowPeak.gz	H1-hESC	TAF1	good	narrowPeak	415K
wgEncodeAwgTfbsHaibH1hescTaf7sc101167V0416102UniPk.narrowPeak.gz	H1-hESC	TAF7_(SC-101167)	good	narrowPeak	245K
wgEncodeAwgTfbsHaibH1hescTcf12Pcr1xUniPk.narrowPeak.gz	H1-hESC	TCF12	good	narrowPeak	149K
wgEncodeAwgTfbsHaibH1hescTead4sc101184V0422111UniPk.narrowPeak.gz	H1-hESC	TEAD4_(SC-101184)	good	narrowPeak	400K
wgEncodeAwgTfbsHaibH1hescUsf1Pcr1xUniPk.narrowPeak.gz	H1-hESC	USF-1	good	narrowPeak	496K
wgEncodeAwgTfbsHaibH1hescYy1sc281V0416102UniPk.narrowPeak.gz	H1-hESC	YY1_(SC-281)	good	narrowPeak	352K
wgEncodeAwgTfbsHaibHct116Pol24h8V0416101UniPk.narrowPeak.gz	HCT-116	Pol2-4H8	good	narrowPeak	578K
wgEncodeAwgTfbsHaibHct116Yy1sc281V0416101UniPk.narrowPeak.gz	HCT-116	YY1_(SC-281)	good	narrowPeak	242K
wgEncodeAwgTfbsHaibHct116Zbtb33V0416101UniPk.narrowPeak.gz	HCT-116	ZBTB33	good	narrowPeak	90K
wgEncodeAwgTfbsHaibHelas3GabpPcr1xUniPk.narrowPeak.gz	HeLa-S3	GABP	good	narrowPeak	152K
wgEncodeAwgTfbsHaibHelas3NrsfPcr1xUniPk.narrowPeak.gz	HeLa-S3	NRSF	good	narrowPeak	203K
wgEncodeAwgTfbsHaibHelas3Pol2Pcr1xUniPk.narrowPeak.gz	HeLa-S3	Pol2	good	narrowPeak	528K
wgEncodeAwgTfbsHaibHelas3Taf1Pcr1xUniPk.narrowPeak.gz	HeLa-S3	TAF1	good	narrowPeak	339K
wgEncodeAwgTfbsHaibHepg2Atf3V0416101UniPk.narrowPeak.gz	HepG2	ATF3	good	narrowPeak	82K
wgEncodeAwgTfbsHaibHepg2Bhlhe40V0416101UniPk.narrowPeak.gz	HepG2	BHLHE40	good	narrowPeak	71K
wgEncodeAwgTfbsHaibHepg2Cebpbsc150V0416101UniPk.narrowPeak.gz	HepG2	CEBPB_(SC-150)	good	narrowPeak	344K
wgEncodeAwgTfbsHaibHepg2Cebpdsc636V0416101UniPk.narrowPeak.gz	HepG2	CEBPD_(SC-636)	good	narrowPeak	238K
wgEncodeAwgTfbsHaibHepg2Ctcfsc5916V0416101UniPk.narrowPeak.gz	HepG2	CTCF_(SC-5916)	good	narrowPeak	1.2M
wgEncodeAwgTfbsHaibHepg2Elf1sc631V0416101UniPk.narrowPeak.gz	HepG2	ELF1_(SC-631)	good	narrowPeak	444K
wgEncodeAwgTfbsHaibHepg2Fosl2V0416101UniPk.narrowPeak.gz	HepG2	FOSL2	good	narrowPeak	616K
wgEncodeAwgTfbsHaibHepg2Foxa1sc101058V0416101UniPk.narrowPeak.gz	HepG2	FOXA1_(SC-101058)	good	narrowPeak	984K
wgEncodeAwgTfbsHaibHepg2Foxa1sc6553V0416101UniPk.narrowPeak.gz	HepG2	FOXA1_(SC-6553)	good	narrowPeak	991K
wgEncodeAwgTfbsHaibHepg2Foxa2sc6554V0416101UniPk.narrowPeak.gz	HepG2	FOXA2_(SC-6554)	good	narrowPeak	791K
wgEncodeAwgTfbsHaibHepg2GabpPcr2xUniPk.narrowPeak.gz	HepG2	GABP	good	narrowPeak	204K
wgEncodeAwgTfbsHaibHepg2Hdac2sc6296V0416101UniPk.narrowPeak.gz	HepG2	HDAC2_(SC-6296)	good	narrowPeak	438K
wgEncodeAwgTfbsHaibHepg2Hnf4asc8987V0416101UniPk.narrowPeak.gz	HepG2	HNF4A_(SC-8987)	good	narrowPeak	398K
wgEncodeAwgTfbsHaibHepg2Hnf4gsc6558V0416101UniPk.narrowPeak.gz	HepG2	HNF4G_(SC-6558)	good	narrowPeak	443K
wgEncodeAwgTfbsHaibHepg2JundPcr1xUniPk.narrowPeak.gz	HepG2	JunD	good	narrowPeak	408K
wgEncodeAwgTfbsHaibHepg2Mbd4sc271530V0422111UniPk.narrowPeak.gz	HepG2	MBD4_(SC-271530)	caution	narrowPeak	143K
wgEncodeAwgTfbsHaibHepg2Mybl2sc81192V0422111UniPk.narrowPeak.gz	HepG2	MYBL2_(SC-81192)	good	narrowPeak	372K
wgEncodeAwgTfbsHaibHepg2Nficsc81335V0422111UniPk.narrowPeak.gz	HepG2	NFIC_(SC-81335)	good	narrowPeak	390K
wgEncodeAwgTfbsHaibHepg2NrsfPcr2xUniPk.narrowPeak.gz	HepG2	NRSF	good	narrowPeak	150K
wgEncodeAwgTfbsHaibHepg2NrsfV0416101UniPk.narrowPeak.gz	HepG2	NRSF	good	narrowPeak	273K
wgEncodeAwgTfbsHaibHepg2P300V0416101UniPk.narrowPeak.gz	HepG2	p300	good	narrowPeak	638K
wgEncodeAwgTfbsHaibHepg2Pol24h8V0416102UniPk.narrowPeak.gz	HepG2	Pol2-4H8	good	narrowPeak	400K
wgEncodeAwgTfbsHaibHepg2Pol2Pcr2xUniPk.narrowPeak.gz	HepG2	Pol2	good	narrowPeak	529K
wgEncodeAwgTfbsHaibHepg2Rad21V0416101UniPk.narrowPeak.gz	HepG2	Rad21	good	narrowPeak	1.3M
wgEncodeAwgTfbsHaibHepg2RxraPcr1xUniPk.narrowPeak.gz	HepG2	RXRA	good	narrowPeak	370K
wgEncodeAwgTfbsHaibHepg2Sin3ak20Pcr1xUniPk.narrowPeak.gz	HepG2	Sin3Ak-20	good	narrowPeak	386K
wgEncodeAwgTfbsHaibHepg2Sp1Pcr1xUniPk.narrowPeak.gz	HepG2	SP1	good	narrowPeak	609K
wgEncodeAwgTfbsHaibHepg2Sp2V0422111UniPk.narrowPeak.gz	HepG2	SP2_(SC-643)	caution	narrowPeak	54K
wgEncodeAwgTfbsHaibHepg2SrfV0416101UniPk.narrowPeak.gz	HepG2	SRF	good	narrowPeak	132K
wgEncodeAwgTfbsHaibHepg2Taf1Pcr2xUniPk.narrowPeak.gz	HepG2	TAF1	good	narrowPeak	339K
wgEncodeAwgTfbsHaibHepg2Tcf12Pcr1xUniPk.narrowPeak.gz	HepG2	TCF12	good	narrowPeak	51K
wgEncodeAwgTfbsHaibHepg2Tead4sc101184V0422111UniPk.narrowPeak.gz	HepG2	TEAD4_(SC-101184)	good	narrowPeak	292K
wgEncodeAwgTfbsHaibHepg2Usf1Pcr1xUniPk.narrowPeak.gz	HepG2	USF-1	good	narrowPeak	462K
wgEncodeAwgTfbsHaibHepg2Yy1sc281V0416101UniPk.narrowPeak.gz	HepG2	YY1_(SC-281)	good	narrowPeak	372K
wgEncodeAwgTfbsHaibHepg2Zbtb33Pcr1xUniPk.narrowPeak.gz	HepG2	ZBTB33	good	narrowPeak	76K
wgEncodeAwgTfbsHaibHepg2Zbtb7aV0416101UniPk.narrowPeak.gz	HepG2	ZBTB7A_(SC-34508)	good	narrowPeak	175K
wgEncodeAwgTfbsHaibHuvecPol24h8V0416101UniPk.narrowPeak.gz	HUVEC	Pol2-4H8	good	narrowPeak	614K
wgEncodeAwgTfbsHaibHuvecPol2Pcr1xUniPk.narrowPeak.gz	HUVEC	Pol2	good	narrowPeak	407K
wgEncodeAwgTfbsHaibK562Atf3V0416101UniPk.narrowPeak.gz	K562	ATF3	good	narrowPeak	305K
wgEncodeAwgTfbsHaibK562Bcl3Pcr1xUniPk.narrowPeak.gz	K562	BCL3	good	narrowPeak	32K
wgEncodeAwgTfbsHaibK562Bclaf101388Pcr1xUniPk.narrowPeak.gz	K562	BCLAF1_(SC-101388)	good	narrowPeak	86K
wgEncodeAwgTfbsHaibK562Cbx3sc101004V0422111UniPk.narrowPeak.gz	K562	CBX3_(SC-101004)	good	narrowPeak	456K
wgEncodeAwgTfbsHaibK562Cebpbsc150V0422111UniPk.narrowPeak.gz	K562	CEBPB_(SC-150)	good	narrowPeak	426K
wgEncodeAwgTfbsHaibK562CtcfcPcr1xUniPk.narrowPeak.gz	K562	CTCF_(SC-5916)	good	narrowPeak	872K
wgEncodeAwgTfbsHaibK562Ctcflsc98982V0416101UniPk.narrowPeak.gz	K562	CTCFL_(SC-98982)	good	narrowPeak	219K
wgEncodeAwgTfbsHaibK562E2f6V0416102UniPk.narrowPeak.gz	K562	E2F6	good	narrowPeak	485K
wgEncodeAwgTfbsHaibK562Egr1V0416101UniPk.narrowPeak.gz	K562	Egr-1	good	narrowPeak	738K
wgEncodeAwgTfbsHaibK562Elf1sc631V0416102UniPk.narrowPeak.gz	K562	ELF1_(SC-631)	good	narrowPeak	535K
wgEncodeAwgTfbsHaibK562Ets1V0416101UniPk.narrowPeak.gz	K562	ETS1	good	narrowPeak	208K
wgEncodeAwgTfbsHaibK562Fosl1sc183V0416101UniPk.narrowPeak.gz	K562	FOSL1_(SC-183)	good	narrowPeak	220K
wgEncodeAwgTfbsHaibK562GabpV0416101UniPk.narrowPeak.gz	K562	GABP	good	narrowPeak	284K
wgEncodeAwgTfbsHaibK562Gata2sc267Pcr1xUniPk.narrowPeak.gz	K562	GATA2_(SC-267)	good	narrowPeak	371K
wgEncodeAwgTfbsHaibK562Hdac2sc6296V0416102UniPk.narrowPeak.gz	K562	HDAC2_(SC-6296)	good	narrowPeak	126K
wgEncodeAwgTfbsHaibK562MaxV0416102UniPk.narrowPeak.gz	K562	Max	good	narrowPeak	1.2M
wgEncodeAwgTfbsHaibK562Mef2aV0416101UniPk.narrowPeak.gz	K562	MEF2A	good	narrowPeak	129K
wgEncodeAwgTfbsHaibK562Nr2f2sc271940V0422111UniPk.narrowPeak.gz	K562	NR2F2_(SC-271940)	good	narrowPeak	335K
wgEncodeAwgTfbsHaibK562NrsfV0416102UniPk.narrowPeak.gz	K562	NRSF	good	narrowPeak	305K
wgEncodeAwgTfbsHaibK562Pmlsc71910V0422111UniPk.narrowPeak.gz	K562	PML_(SC-71910)	good	narrowPeak	309K
wgEncodeAwgTfbsHaibK562Pol24h8V0416101UniPk.narrowPeak.gz	K562	Pol2-4H8	good	narrowPeak	472K
wgEncodeAwgTfbsHaibK562Pol2V0416101UniPk.narrowPeak.gz	K562	Pol2	good	narrowPeak	521K
wgEncodeAwgTfbsHaibK562Pu1Pcr1xUniPk.narrowPeak.gz	K562	PU.1	good	narrowPeak	539K
wgEncodeAwgTfbsHaibK562Rad21V0416102UniPk.narrowPeak.gz	K562	Rad21	good	narrowPeak	734K
wgEncodeAwgTfbsHaibK562Sin3ak20V0416101UniPk.narrowPeak.gz	K562	Sin3Ak-20	good	narrowPeak	283K
wgEncodeAwgTfbsHaibK562Six5Pcr1xUniPk.narrowPeak.gz	K562	SIX5	good	narrowPeak	93K
wgEncodeAwgTfbsHaibK562Sp1Pcr1xUniPk.narrowPeak.gz	K562	SP1	good	narrowPeak	172K
wgEncodeAwgTfbsHaibK562Sp2sc643V0416102UniPk.narrowPeak.gz	K562	SP2_(SC-643)	good	narrowPeak	77K
wgEncodeAwgTfbsHaibK562SrfV0416101UniPk.narrowPeak.gz	K562	SRF	good	narrowPeak	93K
wgEncodeAwgTfbsHaibK562Stat5asc74442V0422111UniPk.narrowPeak.gz	K562	STAT5A_(SC-74442)	good	narrowPeak	217K
wgEncodeAwgTfbsHaibK562Taf1V0416101UniPk.narrowPeak.gz	K562	TAF1	good	narrowPeak	306K
wgEncodeAwgTfbsHaibK562Taf7sc101167V0416101UniPk.narrowPeak.gz	K562	TAF7_(SC-101167)	good	narrowPeak	68K
wgEncodeAwgTfbsHaibK562Tead4sc101184V0422111UniPk.narrowPeak.gz	K562	TEAD4_(SC-101184)	good	narrowPeak	609K
wgEncodeAwgTfbsHaibK562Thap1sc98174V0416101UniPk.narrowPeak.gz	K562	THAP1_(SC-98174)	good	narrowPeak	70K
wgEncodeAwgTfbsHaibK562Trim28sc81411V0422111UniPk.narrowPeak.gz	K562	TRIM28_(SC-81411)	good	narrowPeak	267K
wgEncodeAwgTfbsHaibK562Usf1V0416101UniPk.narrowPeak.gz	K562	USF-1	good	narrowPeak	357K
wgEncodeAwgTfbsHaibK562Yy1V0416101UniPk.narrowPeak.gz	K562	YY1_(SC-281)	good	narrowPeak	250K
wgEncodeAwgTfbsHaibK562Yy1V0416102UniPk.narrowPeak.gz	K562	YY1	good	narrowPeak	467K
wgEncodeAwgTfbsHaibK562Zbtb33Pcr1xUniPk.narrowPeak.gz	K562	ZBTB33	good	narrowPeak	81K
wgEncodeAwgTfbsHaibK562Zbtb7asc34508V0416101UniPk.narrowPeak.gz	K562	ZBTB7A_(SC-34508)	good	narrowPeak	432K
wgEncodeAwgTfbsHaibPanc1NrsfPcr2xUniPk.narrowPeak.gz	PANC-1	NRSF	good	narrowPeak	136K
wgEncodeAwgTfbsHaibPanc1Pol24h8V0416101UniPk.narrowPeak.gz	PANC-1	Pol2-4H8	good	narrowPeak	245K
wgEncodeAwgTfbsHaibPanc1Sin3ak20V0416101UniPk.narrowPeak.gz	PANC-1	Sin3Ak-20	caution	narrowPeak	182K
wgEncodeAwgTfbsHaibPfsk1Foxp2Pcr2xUniPk.narrowPeak.gz	PFSK-1	FOXP2	good	narrowPeak	370K
wgEncodeAwgTfbsHaibPfsk1NrsfPcr2xUniPk.narrowPeak.gz	PFSK-1	NRSF	good	narrowPeak	285K
wgEncodeAwgTfbsHaibPfsk1Sin3ak20V0416101UniPk.narrowPeak.gz	PFSK-1	Sin3Ak-20	good	narrowPeak	155K
wgEncodeAwgTfbsHaibPfsk1Taf1V0416101UniPk.narrowPeak.gz	PFSK-1	TAF1	good	narrowPeak	154K
wgEncodeAwgTfbsHaibSknmcFoxp2Pcr2xUniPk.narrowPeak.gz	SK-N-MC	FOXP2	good	narrowPeak	293K
wgEncodeAwgTfbsHaibSknmcPol24h8V0416101UniPk.narrowPeak.gz	SK-N-MC	Pol2-4H8	good	narrowPeak	560K
wgEncodeAwgTfbsHaibSknshNrsfPcr2xUniPk.narrowPeak.gz	SK-N-SH	NRSF	good	narrowPeak	351K
wgEncodeAwgTfbsHaibSknshNrsfV0416101UniPk.narrowPeak.gz	SK-N-SH	NRSF	good	narrowPeak	245K
wgEncodeAwgTfbsHaibSknshPol24h8V0416101UniPk.narrowPeak.gz	SK-N-SH	Pol2-4H8	good	narrowPeak	558K
wgEncodeAwgTfbsHaibSknshSin3ak20V0416101UniPk.narrowPeak.gz	SK-N-SH	Sin3Ak-20	good	narrowPeak	336K
wgEncodeAwgTfbsHaibSknshTaf1V0416101UniPk.narrowPeak.gz	SK-N-SH	TAF1	good	narrowPeak	306K
wgEncodeAwgTfbsHaibSknshraCtcfV0416102UniPk.narrowPeak.gz	SK-N-SH_RA	CTCF	good	narrowPeak	763K
wgEncodeAwgTfbsHaibSknshraP300V0416102UniPk.narrowPeak.gz	SK-N-SH_RA	p300	good	narrowPeak	869K
wgEncodeAwgTfbsHaibSknshraRad21V0416102UniPk.narrowPeak.gz	SK-N-SH_RA	Rad21	good	narrowPeak	1.2M
wgEncodeAwgTfbsHaibSknshraUsf1sc8983V0416102UniPk.narrowPeak.gz	SK-N-SH_RA	USF1_(SC-8983)	good	narrowPeak	373K
wgEncodeAwgTfbsHaibSknshraYy1sc281V0416102UniPk.narrowPeak.gz	SK-N-SH_RA	YY1_(SC-281)	good	narrowPeak	374K
wgEncodeAwgTfbsHaibT47dCtcfsc5916V0416102Dm002p1hUniPk.narrowPeak.gz	T-47D	CTCF_(SC-5916)	good	narrowPeak	712K
wgEncodeAwgTfbsHaibT47dEraaV0416102Bpa1hUniPk.narrowPeak.gz	T-47D	ERalpha_a	good	narrowPeak	105K
wgEncodeAwgTfbsHaibT47dEralphaaPcr2xGen1hUniPk.narrowPeak.gz	T-47D	ERalpha_a	good	narrowPeak	267K
wgEncodeAwgTfbsHaibT47dEralphaaV0416102Est10nm1hUniPk.narrowPeak.gz	T-47D	ERalpha_a	good	narrowPeak	265K
wgEncodeAwgTfbsHaibT47dFoxa1sc6553V0416102Dm002p1hUniPk.narrowPeak.gz	T-47D	FOXA1_(SC-6553)	good	narrowPeak	772K
wgEncodeAwgTfbsHaibT47dGata3sc268V0416102Dm002p1hUniPk.narrowPeak.gz	T-47D	GATA3_(SC-268)	good	narrowPeak	696K
wgEncodeAwgTfbsHaibT47dP300V0416102Dm002p1hUniPk.narrowPeak.gz	T-47D	p300	good	narrowPeak	298K
wgEncodeAwgTfbsHaibU87NrsfPcr2xUniPk.narrowPeak.gz	U87	NRSF	good	narrowPeak	224K
wgEncodeAwgTfbsHaibU87Pol24h8V0416101UniPk.narrowPeak.gz	U87	Pol2-4H8	good	narrowPeak	466K
wgEncodeAwgTfbsSydhA549Bhlhe40IggrabUniPk.narrowPeak.gz	A549	BHLHE40	good	narrowPeak	81K
wgEncodeAwgTfbsSydhA549CebpbIggrabUniPk.narrowPeak.gz	A549	CEBPB	good	narrowPeak	833K
wgEncodeAwgTfbsSydhA549MaxIggrabUniPk.narrowPeak.gz	A549	Max	good	narrowPeak	232K
wgEncodeAwgTfbsSydhA549Pol2s2IggrabUniPk.narrowPeak.gz	A549	Pol2(phosphoS2)	good	narrowPeak	89K
wgEncodeAwgTfbsSydhA549Rad21IggrabUniPk.narrowPeak.gz	A549	Rad21	good	narrowPeak	590K
wgEncodeAwgTfbsSydhGm08714Znf274UcdUniPk.narrowPeak.gz	GM08714	ZNF274	caution	narrowPeak	16K
wgEncodeAwgTfbsSydhGm10847NfkbTnfaIggrabUniPk.narrowPeak.gz	GM10847	NFKB	good	narrowPeak	224K
wgEncodeAwgTfbsSydhGm10847Pol2IggmusUniPk.narrowPeak.gz	GM10847	Pol2	caution	narrowPeak	186K
wgEncodeAwgTfbsSydhGm12878Bhlhe40cIggmusUniPk.narrowPeak.gz	GM12878	BHLHE40_(NB100-1800)	good	narrowPeak	319K
wgEncodeAwgTfbsSydhGm12878Brca1a300IggmusUniPk.narrowPeak.gz	GM12878	BRCA1_(A300-000A)	good	narrowPeak	14K
wgEncodeAwgTfbsSydhGm12878CfosUniPk.narrowPeak.gz	GM12878	c-Fos	caution	narrowPeak	54K
wgEncodeAwgTfbsSydhGm12878Chd1a301218aIggmusUniPk.narrowPeak.gz	GM12878	CHD1_(A301-218A)	good	narrowPeak	172K
wgEncodeAwgTfbsSydhGm12878Chd2ab68301IggmusUniPk.narrowPeak.gz	GM12878	CHD2_(AB68301)	good	narrowPeak	382K
wgEncodeAwgTfbsSydhGm12878Corestsc30189IggmusUniPk.narrowPeak.gz	GM12878	COREST_(sc-30189)	caution	narrowPeak	37K
wgEncodeAwgTfbsSydhGm12878Ctcfsc15914c20UniPk.narrowPeak.gz	GM12878	CTCF_(SC-15914)	good	narrowPeak	1.2M
wgEncodeAwgTfbsSydhGm12878E2f4IggmusUniPk.narrowPeak.gz	GM12878	E2F4	good	narrowPeak	90K
wgEncodeAwgTfbsSydhGm12878Ebf1sc137065UniPk.narrowPeak.gz	GM12878	EBF1_(SC-137065)	good	narrowPeak	770K
wgEncodeAwgTfbsSydhGm12878Elk112771IggmusUniPk.narrowPeak.gz	GM12878	ELK1_(1277-1)	good	narrowPeak	146K
wgEncodeAwgTfbsSydhGm12878Ikzf1iknuclaUniPk.narrowPeak.gz	GM12878	IKZF1_(IkN)_(UCLA)	good	narrowPeak	237K
wgEncodeAwgTfbsSydhGm12878JundUniPk.narrowPeak.gz	GM12878	JunD	caution	narrowPeak	54K
wgEncodeAwgTfbsSydhGm12878MaxIggmusUniPk.narrowPeak.gz	GM12878	Max	good	narrowPeak	318K
wgEncodeAwgTfbsSydhGm12878Mazab85725IggmusUniPk.narrowPeak.gz	GM12878	MAZ_(ab85725)	good	narrowPeak	477K
wgEncodeAwgTfbsSydhGm12878Mxi1IggmusUniPk.narrowPeak.gz	GM12878	Mxi1_(AF4185)	good	narrowPeak	445K
wgEncodeAwgTfbsSydhGm12878Nfe2sc22827UniPk.narrowPeak.gz	GM12878	NF-E2_(SC-22827)	caution	narrowPeak	22K
wgEncodeAwgTfbsSydhGm12878NfkbTnfaIggrabUniPk.narrowPeak.gz	GM12878	NFKB	good	narrowPeak	405K
wgEncodeAwgTfbsSydhGm12878NfyaIggmusUniPk.narrowPeak.gz	GM12878	NF-YA	good	narrowPeak	48K
wgEncodeAwgTfbsSydhGm12878NfybIggmusUniPk.narrowPeak.gz	GM12878	NF-YB	good	narrowPeak	308K
wgEncodeAwgTfbsSydhGm12878Nrf1IggmusUniPk.narrowPeak.gz	GM12878	Nrf1	good	narrowPeak	139K
wgEncodeAwgTfbsSydhGm12878P300IggmusUniPk.narrowPeak.gz	GM12878	p300	good	narrowPeak	433K
wgEncodeAwgTfbsSydhGm12878P300bUniPk.narrowPeak.gz	GM12878	p300_(SC-584)	caution	narrowPeak	150K
wgEncodeAwgTfbsSydhGm12878Pol2IggmusUniPk.narrowPeak.gz	GM12878	Pol2	good	narrowPeak	480K
wgEncodeAwgTfbsSydhGm12878Pol2UniPk.narrowPeak.gz	GM12878	Pol2	caution	narrowPeak	225K
wgEncodeAwgTfbsSydhGm12878Pol2s2IggmusUniPk.narrowPeak.gz	GM12878	Pol2(phosphoS2)	good	narrowPeak	210K
wgEncodeAwgTfbsSydhGm12878Pol3UniPk.narrowPeak.gz	GM12878	Pol3	caution	narrowPeak	4.8K
wgEncodeAwgTfbsSydhGm12878Rad21IggrabUniPk.narrowPeak.gz	GM12878	Rad21	good	narrowPeak	741K
wgEncodeAwgTfbsSydhGm12878Rfx5200401194IggmusUniPk.narrowPeak.gz	GM12878	RFX5_(200-401-194)	good	narrowPeak	113K
wgEncodeAwgTfbsSydhGm12878Sin3anb6001263IggmusUniPk.narrowPeak.gz	GM12878	SIN3A_(NB600-1263)	good	narrowPeak	267K
wgEncodeAwgTfbsSydhGm12878Smc3ab9263IggmusUniPk.narrowPeak.gz	GM12878	SMC3_(ab9263)	good	narrowPeak	729K
wgEncodeAwgTfbsSydhGm12878Stat1UniPk.narrowPeak.gz	GM12878	STAT1	caution	narrowPeak	47K
wgEncodeAwgTfbsSydhGm12878Stat3IggmusUniPk.narrowPeak.gz	GM12878	STAT3	caution	narrowPeak	168K
wgEncodeAwgTfbsSydhGm12878Tblr1ab24550IggmusUniPk.narrowPeak.gz	GM12878	TBLR1_(ab24550)	good	narrowPeak	347K
wgEncodeAwgTfbsSydhGm12878TbpIggmusUniPk.narrowPeak.gz	GM12878	TBP	good	narrowPeak	372K
wgEncodeAwgTfbsSydhGm12878Tr4UniPk.narrowPeak.gz	GM12878	TR4	good	narrowPeak	34K
wgEncodeAwgTfbsSydhGm12878Usf2IggmusUniPk.narrowPeak.gz	GM12878	USF2	good	narrowPeak	221K
wgEncodeAwgTfbsSydhGm12878WhipIggmusUniPk.narrowPeak.gz	GM12878	WHIP	good	narrowPeak	351K
wgEncodeAwgTfbsSydhGm12878Yy1UniPk.narrowPeak.gz	GM12878	YY1	caution	narrowPeak	54K
wgEncodeAwgTfbsSydhGm12878Znf143166181apUniPk.narrowPeak.gz	GM12878	Znf143_(16618-1-AP)	good	narrowPeak	468K
wgEncodeAwgTfbsSydhGm12878Znf274UniPk.narrowPeak.gz	GM12878	ZNF274	caution	narrowPeak	6.7K
wgEncodeAwgTfbsSydhGm12878Zzz3UniPk.narrowPeak.gz	GM12878	ZZZ3	caution	narrowPeak	21K
wgEncodeAwgTfbsSydhGm12891NfkbTnfaIggrabUniPk.narrowPeak.gz	GM12891	NFKB	good	narrowPeak	716K
wgEncodeAwgTfbsSydhGm12891Pol2IggmusUniPk.narrowPeak.gz	GM12891	Pol2	good	narrowPeak	449K
wgEncodeAwgTfbsSydhGm12892NfkbTnfaIggrabUniPk.narrowPeak.gz	GM12892	NFKB	good	narrowPeak	194K
wgEncodeAwgTfbsSydhGm12892Pol2IggmusUniPk.narrowPeak.gz	GM12892	Pol2	good	narrowPeak	484K
wgEncodeAwgTfbsSydhGm15510NfkbTnfaIggrabUniPk.narrowPeak.gz	GM15510	NFKB	good	narrowPeak	323K
wgEncodeAwgTfbsSydhGm15510Pol2IggmusUniPk.narrowPeak.gz	GM15510	Pol2	good	narrowPeak	382K
wgEncodeAwgTfbsSydhGm18505NfkbTnfaIggrabUniPk.narrowPeak.gz	GM18505	NFKB	good	narrowPeak	219K
wgEncodeAwgTfbsSydhGm18505Pol2IggmusUniPk.narrowPeak.gz	GM18505	Pol2	good	narrowPeak	453K
wgEncodeAwgTfbsSydhGm18526NfkbTnfaIggrabUniPk.narrowPeak.gz	GM18526	NFKB	good	narrowPeak	73K
wgEncodeAwgTfbsSydhGm18526Pol2IggmusUniPk.narrowPeak.gz	GM18526	Pol2	good	narrowPeak	343K
wgEncodeAwgTfbsSydhGm18951NfkbTnfaIggrabUniPk.narrowPeak.gz	GM18951	NFKB	good	narrowPeak	328K
wgEncodeAwgTfbsSydhGm18951Pol2IggmusUniPk.narrowPeak.gz	GM18951	Pol2	good	narrowPeak	434K
wgEncodeAwgTfbsSydhGm19099NfkbTnfaIggrabUniPk.narrowPeak.gz	GM19099	NFKB	good	narrowPeak	176K
wgEncodeAwgTfbsSydhGm19099Pol2IggmusUniPk.narrowPeak.gz	GM19099	Pol2	good	narrowPeak	459K
wgEncodeAwgTfbsSydhGm19193NfkbTnfaIggrabUniPk.narrowPeak.gz	GM19193	NFKB	good	narrowPeak	130K
wgEncodeAwgTfbsSydhGm19193Pol2IggmusUniPk.narrowPeak.gz	GM19193	Pol2	good	narrowPeak	433K
wgEncodeAwgTfbsSydhH1hescBach1sc14700IggrabUniPk.narrowPeak.gz	H1-hESC	Bach1_(sc-14700)	good	narrowPeak	289K
wgEncodeAwgTfbsSydhH1hescBrca1IggrabUniPk.narrowPeak.gz	H1-hESC	BRCA1_(A300-000A)	good	narrowPeak	53K
wgEncodeAwgTfbsSydhH1hescCebpbIggrabUniPk.narrowPeak.gz	H1-hESC	CEBPB	good	narrowPeak	385K
wgEncodeAwgTfbsSydhH1hescChd1a301218aIggrabUniPk.narrowPeak.gz	H1-hESC	CHD1_(A301-218A)	caution	narrowPeak	58K
wgEncodeAwgTfbsSydhH1hescChd2IggrabUniPk.narrowPeak.gz	H1-hESC	CHD2_(AB68301)	good	narrowPeak	171K
wgEncodeAwgTfbsSydhH1hescCjunIggrabUniPk.narrowPeak.gz	H1-hESC	c-Jun	good	narrowPeak	58K
wgEncodeAwgTfbsSydhH1hescCmycIggrabUniPk.narrowPeak.gz	H1-hESC	c-Myc	good	narrowPeak	117K
wgEncodeAwgTfbsSydhH1hescCtbp2UcdUniPk.narrowPeak.gz	H1-hESC	CtBP2	good	narrowPeak	133K
wgEncodeAwgTfbsSydhH1hescGtf2f1IggrabUniPk.narrowPeak.gz	H1-hESC	GTF2F1_(AB28179)	good	narrowPeak	93K
wgEncodeAwgTfbsSydhH1hescJundIggrabUniPk.narrowPeak.gz	H1-hESC	JunD	good	narrowPeak	239K
wgEncodeAwgTfbsSydhH1hescMafkIggrabUniPk.narrowPeak.gz	H1-hESC	MafK_(ab50322)	good	narrowPeak	283K
wgEncodeAwgTfbsSydhH1hescMaxUcdUniPk.narrowPeak.gz	H1-hESC	Max	good	narrowPeak	229K
wgEncodeAwgTfbsSydhH1hescMxi1IggrabUniPk.narrowPeak.gz	H1-hESC	Mxi1_(AF4185)	good	narrowPeak	163K
wgEncodeAwgTfbsSydhH1hescNrf1IggrabUniPk.narrowPeak.gz	H1-hESC	Nrf1	good	narrowPeak	111K
wgEncodeAwgTfbsSydhH1hescRad21IggrabUniPk.narrowPeak.gz	H1-hESC	Rad21	good	narrowPeak	1.3M
wgEncodeAwgTfbsSydhH1hescRfx5200401194IggrabUniPk.narrowPeak.gz	H1-hESC	RFX5_(200-401-194)	good	narrowPeak	45K
wgEncodeAwgTfbsSydhH1hescSin3anb6001263IggrabUniPk.narrowPeak.gz	H1-hESC	SIN3A_(NB600-1263)	good	narrowPeak	534K
wgEncodeAwgTfbsSydhH1hescSuz12UcdUniPk.narrowPeak.gz	H1-hESC	SUZ12	good	narrowPeak	119K
wgEncodeAwgTfbsSydhH1hescTbpIggrabUniPk.narrowPeak.gz	H1-hESC	TBP	good	narrowPeak	408K
wgEncodeAwgTfbsSydhH1hescUsf2IggrabUniPk.narrowPeak.gz	H1-hESC	USF2	good	narrowPeak	176K
wgEncodeAwgTfbsSydhH1hescZnf143IggrabUniPk.narrowPeak.gz	H1-hESC	Znf143_(16618-1-AP)	good	narrowPeak	758K
wgEncodeAwgTfbsSydhHct116Pol2UcdUniPk.narrowPeak.gz	HCT-116	Pol2	good	narrowPeak	269K
wgEncodeAwgTfbsSydhHct116Tcf7l2UcdUniPk.narrowPeak.gz	HCT-116	TCF7L2	good	narrowPeak	456K
wgEncodeAwgTfbsSydhHek293Elk4UcdUniPk.narrowPeak.gz	HEK293	ELK4	caution	narrowPeak	38K
wgEncodeAwgTfbsSydhHek293Kap1UcdUniPk.narrowPeak.gz	HEK293	KAP1	good	narrowPeak	489K
wgEncodeAwgTfbsSydhHek293Pol2UniPk.narrowPeak.gz	HEK293	Pol2	caution	narrowPeak	225K
wgEncodeAwgTfbsSydhHek293Tcf7l2UcdUniPk.narrowPeak.gz	HEK293	TCF7L2	good	narrowPeak	222K
wgEncodeAwgTfbsSydhHek293tZnf263UcdUniPk.narrowPeak.gz	HEK293-T-REx	ZNF263	good	narrowPeak	610K
wgEncodeAwgTfbsSydhHelas3Ap2alphaUniPk.narrowPeak.gz	HeLa-S3	AP-2alpha	good	narrowPeak	419K
wgEncodeAwgTfbsSydhHelas3Ap2gammaUniPk.narrowPeak.gz	HeLa-S3	AP-2gamma	good	narrowPeak	572K
wgEncodeAwgTfbsSydhHelas3Baf155IggmusUniPk.narrowPeak.gz	HeLa-S3	BAF155	caution	narrowPeak	217K
wgEncodeAwgTfbsSydhHelas3Baf170IggmusUniPk.narrowPeak.gz	HeLa-S3	BAF170	caution	narrowPeak	67K
wgEncodeAwgTfbsSydhHelas3Bdp1UniPk.narrowPeak.gz	HeLa-S3	BDP1	caution	narrowPeak	13K
wgEncodeAwgTfbsSydhHelas3Brca1a300IggrabUniPk.narrowPeak.gz	HeLa-S3	BRCA1_(A300-000A)	good	narrowPeak	207K
wgEncodeAwgTfbsSydhHelas3Brf1UniPk.narrowPeak.gz	HeLa-S3	BRF1	caution	narrowPeak	5.4K
wgEncodeAwgTfbsSydhHelas3Brf2UniPk.narrowPeak.gz	HeLa-S3	BRF2	caution	narrowPeak	8.2K
wgEncodeAwgTfbsSydhHelas3Brg1IggmusUniPk.narrowPeak.gz	HeLa-S3	Brg1	caution	narrowPeak	30K
wgEncodeAwgTfbsSydhHelas3CebpbIggrabUniPk.narrowPeak.gz	HeLa-S3	CEBPB	good	narrowPeak	1.3M
wgEncodeAwgTfbsSydhHelas3CfosUniPk.narrowPeak.gz	HeLa-S3	c-Fos	good	narrowPeak	229K
wgEncodeAwgTfbsSydhHelas3Chd2IggrabUniPk.narrowPeak.gz	HeLa-S3	CHD2_(AB68301)	good	narrowPeak	498K
wgEncodeAwgTfbsSydhHelas3CjunIggrabUniPk.narrowPeak.gz	HeLa-S3	c-Jun	good	narrowPeak	528K
wgEncodeAwgTfbsSydhHelas3CmycUniPk.narrowPeak.gz	HeLa-S3	c-Myc	good	narrowPeak	248K
wgEncodeAwgTfbsSydhHelas3Corestsc30189IggrabUniPk.narrowPeak.gz	HeLa-S3	COREST_(sc-30189)	good	narrowPeak	386K
wgEncodeAwgTfbsSydhHelas3E2f1UniPk.narrowPeak.gz	HeLa-S3	E2F1	good	narrowPeak	127K
wgEncodeAwgTfbsSydhHelas3E2f4UniPk.narrowPeak.gz	HeLa-S3	E2F4	good	narrowPeak	71K
wgEncodeAwgTfbsSydhHelas3E2f6UniPk.narrowPeak.gz	HeLa-S3	E2F6	good	narrowPeak	115K
wgEncodeAwgTfbsSydhHelas3Elk112771IggrabUniPk.narrowPeak.gz	HeLa-S3	ELK1_(1277-1)	good	narrowPeak	126K
wgEncodeAwgTfbsSydhHelas3Elk4UcdUniPk.narrowPeak.gz	HeLa-S3	ELK4	good	narrowPeak	133K
wgEncodeAwgTfbsSydhHelas3Gtf2f1ab28179IggrabUniPk.narrowPeak.gz	HeLa-S3	GTF2F1_(AB28179)	good	narrowPeak	296K
wgEncodeAwgTfbsSydhHelas3Hae2f1UniPk.narrowPeak.gz	HeLa-S3	HA-E2F1	good	narrowPeak	241K
wgEncodeAwgTfbsSydhHelas3Ini1IggmusUniPk.narrowPeak.gz	HeLa-S3	Ini1	good	narrowPeak	159K
wgEncodeAwgTfbsSydhHelas3Irf3IggrabUniPk.narrowPeak.gz	HeLa-S3	IRF3	good	narrowPeak	42K
wgEncodeAwgTfbsSydhHelas3JundIggrabUniPk.narrowPeak.gz	HeLa-S3	JunD	good	narrowPeak	734K
wgEncodeAwgTfbsSydhHelas3MafkIggrabUniPk.narrowPeak.gz	HeLa-S3	MafK_(ab50322)	good	narrowPeak	357K
wgEncodeAwgTfbsSydhHelas3MaxIggrabUniPk.narrowPeak.gz	HeLa-S3	Max	good	narrowPeak	725K
wgEncodeAwgTfbsSydhHelas3Mazab85725IggrabUniPk.narrowPeak.gz	HeLa-S3	MAZ_(ab85725)	good	narrowPeak	340K
wgEncodeAwgTfbsSydhHelas3Mxi1af4185IggrabUniPk.narrowPeak.gz	HeLa-S3	Mxi1_(AF4185)	good	narrowPeak	304K
wgEncodeAwgTfbsSydhHelas3NfyaIggrabUniPk.narrowPeak.gz	HeLa-S3	NF-YA	good	narrowPeak	143K
wgEncodeAwgTfbsSydhHelas3NfybIggrabUniPk.narrowPeak.gz	HeLa-S3	NF-YB	good	narrowPeak	173K
wgEncodeAwgTfbsSydhHelas3Nrf1IggmusUniPk.narrowPeak.gz	HeLa-S3	Nrf1	good	narrowPeak	70K
wgEncodeAwgTfbsSydhHelas3P300sc584sc584IggrabUniPk.narrowPeak.gz	HeLa-S3	p300_(SC-584)	good	narrowPeak	596K
wgEncodeAwgTfbsSydhHelas3Pol2UniPk.narrowPeak.gz	HeLa-S3	Pol2	good	narrowPeak	443K
wgEncodeAwgTfbsSydhHelas3Pol2s2IggrabUniPk.narrowPeak.gz	HeLa-S3	Pol2(phosphoS2)	good	narrowPeak	322K
wgEncodeAwgTfbsSydhHelas3Prdm19115IggrabUniPk.narrowPeak.gz	HeLa-S3	PRDM1_(9115)	good	narrowPeak	116K
wgEncodeAwgTfbsSydhHelas3Rad21IggrabUniPk.narrowPeak.gz	HeLa-S3	Rad21	good	narrowPeak	925K
wgEncodeAwgTfbsSydhHelas3Rfx5200401194IggrabUniPk.narrowPeak.gz	HeLa-S3	RFX5_(200-401-194)	good	narrowPeak	481K
wgEncodeAwgTfbsSydhHelas3Rpc155UniPk.narrowPeak.gz	HeLa-S3	RPC155	good	narrowPeak	69K
wgEncodeAwgTfbsSydhHelas3Smc3ab9263IggrabUniPk.narrowPeak.gz	HeLa-S3	SMC3_(ab9263)	good	narrowPeak	918K
wgEncodeAwgTfbsSydhHelas3Spt20UniPk.narrowPeak.gz	HeLa-S3	SPT20	good	narrowPeak	92K
wgEncodeAwgTfbsSydhHelas3Stat1Ifng30UniPk.narrowPeak.gz	HeLa-S3	STAT1	good	narrowPeak	338K
wgEncodeAwgTfbsSydhHelas3Stat3IggrabUniPk.narrowPeak.gz	HeLa-S3	STAT3	good	narrowPeak	341K
wgEncodeAwgTfbsSydhHelas3TbpIggrabUniPk.narrowPeak.gz	HeLa-S3	TBP	good	narrowPeak	452K
wgEncodeAwgTfbsSydhHelas3Tcf7l2UcdUniPk.narrowPeak.gz	HeLa-S3	TCF7L2	caution	narrowPeak	75K
wgEncodeAwgTfbsSydhHelas3Tcf7l2c9b92565UcdUniPk.narrowPeak.gz	HeLa-S3	TCF7L2_C9B9_(2565)	good	narrowPeak	428K
wgEncodeAwgTfbsSydhHelas3Tf3c110UniPk.narrowPeak.gz	HeLa-S3	TFIIIC-110	caution	narrowPeak	70K
wgEncodeAwgTfbsSydhHelas3Tr4UniPk.narrowPeak.gz	HeLa-S3	TR4	good	narrowPeak	53K
wgEncodeAwgTfbsSydhHelas3Usf2IggmusUniPk.narrowPeak.gz	HeLa-S3	USF2	good	narrowPeak	305K
wgEncodeAwgTfbsSydhHelas3Zkscan1hpa006672IggrabUniPk.narrowPeak.gz	HeLa-S3	ZKSCAN1_(HPA006672)	caution	narrowPeak	107K
wgEncodeAwgTfbsSydhHelas3Znf143IggrabUniPk.narrowPeak.gz	HeLa-S3	Znf143_(16618-1-AP)	good	narrowPeak	178K
wgEncodeAwgTfbsSydhHelas3Znf274UcdUniPk.narrowPeak.gz	HeLa-S3	ZNF274	caution	narrowPeak	2.4K
wgEncodeAwgTfbsSydhHelas3Zzz3UniPk.narrowPeak.gz	HeLa-S3	ZZZ3	caution	narrowPeak	7.2K
wgEncodeAwgTfbsSydhHepg2Arid3anb100279IggrabUniPk.narrowPeak.gz	HepG2	ARID3A_(NB100-279)	good	narrowPeak	441K
wgEncodeAwgTfbsSydhHepg2Bhlhe40cIggrabUniPk.narrowPeak.gz	HepG2	BHLHE40_(NB100-1800)	good	narrowPeak	363K
wgEncodeAwgTfbsSydhHepg2Brca1a300IggrabUniPk.narrowPeak.gz	HepG2	BRCA1_(A300-000A)	caution	narrowPeak	41K
wgEncodeAwgTfbsSydhHepg2CebpbForsklnUniPk.narrowPeak.gz	HepG2	CEBPB	good	narrowPeak	347K
wgEncodeAwgTfbsSydhHepg2CebpbIggrabUniPk.narrowPeak.gz	HepG2	CEBPB	good	narrowPeak	1.3M
wgEncodeAwgTfbsSydhHepg2Chd2ab68301IggrabUniPk.narrowPeak.gz	HepG2	CHD2_(AB68301)	good	narrowPeak	130K
wgEncodeAwgTfbsSydhHepg2CjunIggrabUniPk.narrowPeak.gz	HepG2	c-Jun	good	narrowPeak	319K
wgEncodeAwgTfbsSydhHepg2Corestsc30189IggrabUniPk.narrowPeak.gz	HepG2	COREST_(sc-30189)	good	narrowPeak	139K
wgEncodeAwgTfbsSydhHepg2ErraForsklnUniPk.narrowPeak.gz	HepG2	ERRA	caution	narrowPeak	26K
wgEncodeAwgTfbsSydhHepg2Grp20ForsklnUniPk.narrowPeak.gz	HepG2	GRp20	caution	narrowPeak	17K
wgEncodeAwgTfbsSydhHepg2Hnf4aForsklnUniPk.narrowPeak.gz	HepG2	HNF4A	good	narrowPeak	209K
wgEncodeAwgTfbsSydhHepg2Hsf1ForsklnUniPk.narrowPeak.gz	HepG2	HSF1	caution	narrowPeak	33K
wgEncodeAwgTfbsSydhHepg2Irf3IggrabUniPk.narrowPeak.gz	HepG2	IRF3	caution	narrowPeak	20K
wgEncodeAwgTfbsSydhHepg2JundIggrabUniPk.narrowPeak.gz	HepG2	JunD	good	narrowPeak	777K
wgEncodeAwgTfbsSydhHepg2Maffm8194IggrabUniPk.narrowPeak.gz	HepG2	MafF_(M8194)	good	narrowPeak	879K
wgEncodeAwgTfbsSydhHepg2Mafkab50322IggrabUniPk.narrowPeak.gz	HepG2	MafK_(ab50322)	good	narrowPeak	1.5M
wgEncodeAwgTfbsSydhHepg2Mafksc477IggrabUniPk.narrowPeak.gz	HepG2	MafK_(SC-477)	good	narrowPeak	920K
wgEncodeAwgTfbsSydhHepg2MaxIggrabUniPk.narrowPeak.gz	HepG2	Max	good	narrowPeak	299K
wgEncodeAwgTfbsSydhHepg2Mazab85725IggrabUniPk.narrowPeak.gz	HepG2	MAZ_(ab85725)	good	narrowPeak	306K
wgEncodeAwgTfbsSydhHepg2Mxi1UniPk.narrowPeak.gz	HepG2	Mxi1_(AF4185)	good	narrowPeak	510K
wgEncodeAwgTfbsSydhHepg2Nrf1IggrabUniPk.narrowPeak.gz	HepG2	Nrf1	caution	narrowPeak	52K
wgEncodeAwgTfbsSydhHepg2P300sc582IggrabUniPk.narrowPeak.gz	HepG2	p300_(SC-584)	caution	narrowPeak	172K
wgEncodeAwgTfbsSydhHepg2Pgc1aForsklnUniPk.narrowPeak.gz	HepG2	PGC1A	caution	narrowPeak	36K
wgEncodeAwgTfbsSydhHepg2Pol2ForsklnUniPk.narrowPeak.gz	HepG2	Pol2	good	narrowPeak	538K
wgEncodeAwgTfbsSydhHepg2Pol2IggrabUniPk.narrowPeak.gz	HepG2	Pol2	good	narrowPeak	448K
wgEncodeAwgTfbsSydhHepg2Pol2s2IggrabUniPk.narrowPeak.gz	HepG2	Pol2(phosphoS2)	good	narrowPeak	106K
wgEncodeAwgTfbsSydhHepg2Rad21IggrabUniPk.narrowPeak.gz	HepG2	Rad21	good	narrowPeak	872K
wgEncodeAwgTfbsSydhHepg2Rfx5200401194IggrabUniPk.narrowPeak.gz	HepG2	RFX5_(200-401-194)	good	narrowPeak	154K
wgEncodeAwgTfbsSydhHepg2Smc3ab9263IggrabUniPk.narrowPeak.gz	HepG2	SMC3_(ab9263)	good	narrowPeak	763K
wgEncodeAwgTfbsSydhHepg2Srebp1InslnUniPk.narrowPeak.gz	HepG2	SREBP1	good	narrowPeak	68K
wgEncodeAwgTfbsSydhHepg2TbpIggrabUniPk.narrowPeak.gz	HepG2	TBP	good	narrowPeak	340K
wgEncodeAwgTfbsSydhHepg2Tcf7l2UcdUniPk.narrowPeak.gz	HepG2	TCF7L2	caution	narrowPeak	65K
wgEncodeAwgTfbsSydhHepg2Tr4UcdUniPk.narrowPeak.gz	HepG2	TR4	good	narrowPeak	68K
wgEncodeAwgTfbsSydhHepg2Usf2IggrabUniPk.narrowPeak.gz	HepG2	USF2	good	narrowPeak	161K
wgEncodeAwgTfbsSydhHepg2Znf274UcdUniPk.narrowPeak.gz	HepG2	ZNF274	caution	narrowPeak	6.1K
wgEncodeAwgTfbsSydhHuvecCfosUcdUniPk.narrowPeak.gz	HUVEC	c-Fos	good	narrowPeak	919K
wgEncodeAwgTfbsSydhHuvecCjunUniPk.narrowPeak.gz	HUVEC	c-Jun	good	narrowPeak	667K
wgEncodeAwgTfbsSydhHuvecGata2UcdUniPk.narrowPeak.gz	HUVEC	GATA-2	good	narrowPeak	547K
wgEncodeAwgTfbsSydhHuvecMaxUniPk.narrowPeak.gz	HUVEC	Max	good	narrowPeak	198K
wgEncodeAwgTfbsSydhHuvecPol2UniPk.narrowPeak.gz	HUVEC	Pol2	good	narrowPeak	253K
wgEncodeAwgTfbsSydhImr90CebpbIggrabUniPk.narrowPeak.gz	IMR90	CEBPB	good	narrowPeak	1.5M
wgEncodeAwgTfbsSydhImr90CtcfbIggrabUniPk.narrowPeak.gz	IMR90	CTCF_(SC-15914)	good	narrowPeak	977K
wgEncodeAwgTfbsSydhImr90MafkIggrabUniPk.narrowPeak.gz	IMR90	MafK_(ab50322)	good	narrowPeak	907K
wgEncodeAwgTfbsSydhImr90Pol2IggrabUniPk.narrowPeak.gz	IMR90	Pol2	good	narrowPeak	357K
wgEncodeAwgTfbsSydhImr90Rad21IggrabUniPk.narrowPeak.gz	IMR90	Rad21	good	narrowPeak	814K
wgEncodeAwgTfbsSydhK562Arid3asc8821IggrabUniPk.narrowPeak.gz	K562	ARID3A_(sc-8821)	good	narrowPeak	205K
wgEncodeAwgTfbsSydhK562Atf106325UniPk.narrowPeak.gz	K562	ATF1_(06-325)	good	narrowPeak	365K
wgEncodeAwgTfbsSydhK562Atf3UniPk.narrowPeak.gz	K562	ATF3	caution	narrowPeak	31K
wgEncodeAwgTfbsSydhK562Bach1sc14700IggrabUniPk.narrowPeak.gz	K562	Bach1_(sc-14700)	good	narrowPeak	100K
wgEncodeAwgTfbsSydhK562Bdp1UniPk.narrowPeak.gz	K562	BDP1	good	narrowPeak	15K
wgEncodeAwgTfbsSydhK562Bhlhe40nb100IggrabUniPk.narrowPeak.gz	K562	BHLHE40_(NB100-1800)	good	narrowPeak	546K
wgEncodeAwgTfbsSydhK562Brf1UniPk.narrowPeak.gz	K562	BRF1	caution	narrowPeak	5.1K
wgEncodeAwgTfbsSydhK562Brf2UniPk.narrowPeak.gz	K562	BRF2	caution	narrowPeak	29K
wgEncodeAwgTfbsSydhK562Brg1IggmusUniPk.narrowPeak.gz	K562	Brg1	caution	narrowPeak	61K
wgEncodeAwgTfbsSydhK562Ccnt2UniPk.narrowPeak.gz	K562	CCNT2	good	narrowPeak	468K
wgEncodeAwgTfbsSydhK562CebpbIggrabUniPk.narrowPeak.gz	K562	CEBPB	good	narrowPeak	872K
wgEncodeAwgTfbsSydhK562CfosUniPk.narrowPeak.gz	K562	c-Fos	good	narrowPeak	151K
wgEncodeAwgTfbsSydhK562Chd2ab68301IggrabUniPk.narrowPeak.gz	K562	CHD2_(AB68301)	good	narrowPeak	177K
wgEncodeAwgTfbsSydhK562CjunIfna30UniPk.narrowPeak.gz	K562	c-Jun	good	narrowPeak	213K
wgEncodeAwgTfbsSydhK562CjunIfna6hUniPk.narrowPeak.gz	K562	c-Jun	good	narrowPeak	125K
wgEncodeAwgTfbsSydhK562CjunIfng30UniPk.narrowPeak.gz	K562	c-Jun	good	narrowPeak	179K
wgEncodeAwgTfbsSydhK562CjunIfng6hUniPk.narrowPeak.gz	K562	c-Jun	good	narrowPeak	157K
wgEncodeAwgTfbsSydhK562CjunUniPk.narrowPeak.gz	K562	c-Jun	good	narrowPeak	188K
wgEncodeAwgTfbsSydhK562CmycIfna30UniPk.narrowPeak.gz	K562	c-Myc	good	narrowPeak	171K
wgEncodeAwgTfbsSydhK562CmycIfna6hUniPk.narrowPeak.gz	K562	c-Myc	good	narrowPeak	225K
wgEncodeAwgTfbsSydhK562CmycIfng30UniPk.narrowPeak.gz	K562	c-Myc	good	narrowPeak	665K
wgEncodeAwgTfbsSydhK562CmycIfng6hUniPk.narrowPeak.gz	K562	c-Myc	good	narrowPeak	392K
wgEncodeAwgTfbsSydhK562CmycIggrabUniPk.narrowPeak.gz	K562	c-Myc	good	narrowPeak	510K
wgEncodeAwgTfbsSydhK562CmycUniPk.narrowPeak.gz	K562	c-Myc	caution	narrowPeak	99K
wgEncodeAwgTfbsSydhK562Corestab24166IggrabUniPk.narrowPeak.gz	K562	COREST_(ab24166)	good	narrowPeak	155K
wgEncodeAwgTfbsSydhK562Corestsc30189IggrabUniPk.narrowPeak.gz	K562	COREST_(sc-30189)	good	narrowPeak	756K
wgEncodeAwgTfbsSydhK562CtcfbIggrabUniPk.narrowPeak.gz	K562	CTCF_(SC-15914)	good	narrowPeak	1.1M
wgEncodeAwgTfbsSydhK562E2f4UcdUniPk.narrowPeak.gz	K562	E2F4	good	narrowPeak	157K
wgEncodeAwgTfbsSydhK562E2f6UcdUniPk.narrowPeak.gz	K562	E2F6	good	narrowPeak	322K
wgEncodeAwgTfbsSydhK562Elk112771IggrabUniPk.narrowPeak.gz	K562	ELK1_(1277-1)	caution	narrowPeak	70K
wgEncodeAwgTfbsSydhK562Gata1UcdUniPk.narrowPeak.gz	K562	GATA-1	good	narrowPeak	79K
wgEncodeAwgTfbsSydhK562Gata2UcdUniPk.narrowPeak.gz	K562	GATA-2	good	narrowPeak	205K
wgEncodeAwgTfbsSydhK562Gtf2bUniPk.narrowPeak.gz	K562	GTF2B	good	narrowPeak	72K
wgEncodeAwgTfbsSydhK562Gtf2f1ab28179IggrabUniPk.narrowPeak.gz	K562	GTF2F1_(AB28179)	caution	narrowPeak	94K
wgEncodeAwgTfbsSydhK562Hmgn3UniPk.narrowPeak.gz	K562	HMGN3	good	narrowPeak	314K
wgEncodeAwgTfbsSydhK562Ini1IggmusUniPk.narrowPeak.gz	K562	Ini1	caution	narrowPeak	38K
wgEncodeAwgTfbsSydhK562Irf1Ifna30UniPk.narrowPeak.gz	K562	IRF1	good	narrowPeak	35K
wgEncodeAwgTfbsSydhK562Irf1Ifna6hUniPk.narrowPeak.gz	K562	IRF1	good	narrowPeak	213K
wgEncodeAwgTfbsSydhK562Irf1Ifng30UniPk.narrowPeak.gz	K562	IRF1	good	narrowPeak	260K
wgEncodeAwgTfbsSydhK562Irf1Ifng6hUniPk.narrowPeak.gz	K562	IRF1	good	narrowPeak	275K
wgEncodeAwgTfbsSydhK562JundIggrabUniPk.narrowPeak.gz	K562	JunD	good	narrowPeak	771K
wgEncodeAwgTfbsSydhK562Kap1UcdUniPk.narrowPeak.gz	K562	KAP1	good	narrowPeak	128K
wgEncodeAwgTfbsSydhK562MaffIggrabUniPk.narrowPeak.gz	K562	MafF_(M8194)	good	narrowPeak	544K
wgEncodeAwgTfbsSydhK562Mafkab50322IggrabUniPk.narrowPeak.gz	K562	MafK_(ab50322)	good	narrowPeak	480K
wgEncodeAwgTfbsSydhK562MaxIggrabUniPk.narrowPeak.gz	K562	Max	good	narrowPeak	619K
wgEncodeAwgTfbsSydhK562Mazab85725IggrabUniPk.narrowPeak.gz	K562	MAZ_(ab85725)	good	narrowPeak	705K
wgEncodeAwgTfbsSydhK562Mxi1af4185IggrabUniPk.narrowPeak.gz	K562	Mxi1_(AF4185)	good	narrowPeak	164K
wgEncodeAwgTfbsSydhK562NelfeUniPk.narrowPeak.gz	K562	NELFe	caution	narrowPeak	13K
wgEncodeAwgTfbsSydhK562Nfe2UniPk.narrowPeak.gz	K562	NF-E2	good	narrowPeak	53K
wgEncodeAwgTfbsSydhK562NfyaUniPk.narrowPeak.gz	K562	NF-YA	good	narrowPeak	96K
wgEncodeAwgTfbsSydhK562NfybUniPk.narrowPeak.gz	K562	NF-YB	good	narrowPeak	203K
wgEncodeAwgTfbsSydhK562Nrf1IggrabUniPk.narrowPeak.gz	K562	Nrf1	good	narrowPeak	108K
wgEncodeAwgTfbsSydhK562P300IggrabUniPk.narrowPeak.gz	K562	p300	good	narrowPeak	548K
wgEncodeAwgTfbsSydhK562Pol2Ifna30UniPk.narrowPeak.gz	K562	Pol2	good	narrowPeak	271K
wgEncodeAwgTfbsSydhK562Pol2Ifna6hUniPk.narrowPeak.gz	K562	Pol2	good	narrowPeak	266K
wgEncodeAwgTfbsSydhK562Pol2Ifng30UniPk.narrowPeak.gz	K562	Pol2	good	narrowPeak	362K
wgEncodeAwgTfbsSydhK562Pol2Ifng6hUniPk.narrowPeak.gz	K562	Pol2	good	narrowPeak	332K
wgEncodeAwgTfbsSydhK562Pol2IggmusUniPk.narrowPeak.gz	K562	Pol2	good	narrowPeak	197K
wgEncodeAwgTfbsSydhK562Pol2UniPk.narrowPeak.gz	K562	Pol2	good	narrowPeak	365K
wgEncodeAwgTfbsSydhK562Pol2s2IggrabUniPk.narrowPeak.gz	K562	Pol2(phosphoS2)	good	narrowPeak	111K
wgEncodeAwgTfbsSydhK562Pol2s2UniPk.narrowPeak.gz	K562	Pol2(phosphoS2)	caution	narrowPeak	44K
wgEncodeAwgTfbsSydhK562Pol3UniPk.narrowPeak.gz	K562	Pol3	caution	narrowPeak	4.6K
wgEncodeAwgTfbsSydhK562Rad21UniPk.narrowPeak.gz	K562	Rad21	caution	narrowPeak	360K
wgEncodeAwgTfbsSydhK562Rfx5IggrabUniPk.narrowPeak.gz	K562	RFX5_(200-401-194)	good	narrowPeak	57K
wgEncodeAwgTfbsSydhK562Rpc155UniPk.narrowPeak.gz	K562	RPC155	caution	narrowPeak	30K
wgEncodeAwgTfbsSydhK562Setdb1MnasedUcdUniPk.narrowPeak.gz	K562	SETDB1	good	narrowPeak	74K
wgEncodeAwgTfbsSydhK562Setdb1UcdUniPk.narrowPeak.gz	K562	SETDB1	good	narrowPeak	87K
wgEncodeAwgTfbsSydhK562Sirt6UniPk.narrowPeak.gz	K562	SIRT6	good	narrowPeak	58K
wgEncodeAwgTfbsSydhK562Smc3ab9263IggrabUniPk.narrowPeak.gz	K562	SMC3_(ab9263)	good	narrowPeak	527K
wgEncodeAwgTfbsSydhK562Stat1Ifna30UniPk.narrowPeak.gz	K562	STAT1	good	narrowPeak	40K
wgEncodeAwgTfbsSydhK562Stat1Ifna6hUniPk.narrowPeak.gz	K562	STAT1	good	narrowPeak	37K
wgEncodeAwgTfbsSydhK562Stat1Ifng30UniPk.narrowPeak.gz	K562	STAT1	good	narrowPeak	54K
wgEncodeAwgTfbsSydhK562Stat1Ifng6hUniPk.narrowPeak.gz	K562	STAT1	good	narrowPeak	48K
wgEncodeAwgTfbsSydhK562Stat2Ifna30UniPk.narrowPeak.gz	K562	STAT2	good	narrowPeak	76K
wgEncodeAwgTfbsSydhK562Stat2Ifna6hUniPk.narrowPeak.gz	K562	STAT2	good	narrowPeak	51K
wgEncodeAwgTfbsSydhK562Tal1sc12984IggmusUniPk.narrowPeak.gz	K562	TAL1_(SC-12984)	good	narrowPeak	618K
wgEncodeAwgTfbsSydhK562Tblr1ab24550IggrabUniPk.narrowPeak.gz	K562	TBLR1_(ab24550)	good	narrowPeak	130K
wgEncodeAwgTfbsSydhK562Tblr1nb600270IggrabUniPk.narrowPeak.gz	K562	TBLR1_(NB600-270)	good	narrowPeak	187K
wgEncodeAwgTfbsSydhK562TbpIggmusUniPk.narrowPeak.gz	K562	TBP	good	narrowPeak	442K
wgEncodeAwgTfbsSydhK562Tf3c110UniPk.narrowPeak.gz	K562	TFIIIC-110	caution	narrowPeak	39K
wgEncodeAwgTfbsSydhK562Tr4UcdUniPk.narrowPeak.gz	K562	TR4	caution	narrowPeak	16K
wgEncodeAwgTfbsSydhK562Ubfsc13125IggmusUniPk.narrowPeak.gz	K562	UBF_(sc-13125)	good	narrowPeak	155K
wgEncodeAwgTfbsSydhK562Ubtfsab1404509IggmusUniPk.narrowPeak.gz	K562	UBTF_(SAB1404509)	good	narrowPeak	344K
wgEncodeAwgTfbsSydhK562Usf2IggrabUniPk.narrowPeak.gz	K562	USF2	good	narrowPeak	81K
wgEncodeAwgTfbsSydhK562Yy1UcdUniPk.narrowPeak.gz	K562	YY1	caution	narrowPeak	103K
wgEncodeAwgTfbsSydhK562Znf143IggrabUniPk.narrowPeak.gz	K562	Znf143_(16618-1-AP)	good	narrowPeak	671K
wgEncodeAwgTfbsSydhK562Znf263UcdUniPk.narrowPeak.gz	K562	ZNF263	good	narrowPeak	63K
wgEncodeAwgTfbsSydhK562Znf274UcdUniPk.narrowPeak.gz	K562	ZNF274	good	narrowPeak	7.5K
wgEncodeAwgTfbsSydhK562Znf274m01UcdUniPk.narrowPeak.gz	K562	ZNF274_(M01)	good	narrowPeak	47K
wgEncodeAwgTfbsSydhMcf10aesCfosEtoh01HvdUniPk.narrowPeak.gz	MCF10A-Er-Src	c-Fos	good	narrowPeak	1.3M
wgEncodeAwgTfbsSydhMcf10aesCfosTam112hHvdUniPk.narrowPeak.gz	MCF10A-Er-Src	c-Fos	good	narrowPeak	1.7M
wgEncodeAwgTfbsSydhMcf10aesCfosTam14hHvdUniPk.narrowPeak.gz	MCF10A-Er-Src	c-Fos	good	narrowPeak	1.6M
wgEncodeAwgTfbsSydhMcf10aesCfosTamHvdUniPk.narrowPeak.gz	MCF10A-Er-Src	c-Fos	good	narrowPeak	1.3M
wgEncodeAwgTfbsSydhMcf10aesCmycEtoh01HvdUniPk.narrowPeak.gz	MCF10A-Er-Src	c-Myc	good	narrowPeak	659K
wgEncodeAwgTfbsSydhMcf10aesCmycTam14hHvdUniPk.narrowPeak.gz	MCF10A-Er-Src	c-Myc	good	narrowPeak	473K
wgEncodeAwgTfbsSydhMcf10aesE2f4TamHvdUniPk.narrowPeak.gz	MCF10A-Er-Src	E2F4	good	narrowPeak	302K
wgEncodeAwgTfbsSydhMcf10aesPol2Etoh01UniPk.narrowPeak.gz	MCF10A-Er-Src	Pol2	good	narrowPeak	457K
wgEncodeAwgTfbsSydhMcf10aesPol2TamUniPk.narrowPeak.gz	MCF10A-Er-Src	Pol2	good	narrowPeak	397K
wgEncodeAwgTfbsSydhMcf10aesStat3Etoh01UniPk.narrowPeak.gz	MCF10A-Er-Src	STAT3	good	narrowPeak	275K
wgEncodeAwgTfbsSydhMcf10aesStat3Etoh01bUniPk.narrowPeak.gz	MCF10A-Er-Src	STAT3	good	narrowPeak	834K
wgEncodeAwgTfbsSydhMcf10aesStat3Etoh01cUniPk.narrowPeak.gz	MCF10A-Er-Src	STAT3	good	narrowPeak	766K
wgEncodeAwgTfbsSydhMcf10aesStat3Tam112hHvdUniPk.narrowPeak.gz	MCF10A-Er-Src	STAT3	good	narrowPeak	757K
wgEncodeAwgTfbsSydhMcf10aesStat3TamUniPk.narrowPeak.gz	MCF10A-Er-Src	STAT3	good	narrowPeak	868K
wgEncodeAwgTfbsSydhMcf7Gata3UcdUniPk.narrowPeak.gz	MCF-7	GATA3_(SC-268)	good	narrowPeak	158K
wgEncodeAwgTfbsSydhMcf7Gata3sc269UcdUniPk.narrowPeak.gz	MCF-7	GATA3_(SC-269)	good	narrowPeak	303K
wgEncodeAwgTfbsSydhMcf7Hae2f1UcdUniPk.narrowPeak.gz	MCF-7	HA-E2F1	good	narrowPeak	493K
wgEncodeAwgTfbsSydhMcf7Tcf7l2UcdUniPk.narrowPeak.gz	MCF-7	TCF7L2	good	narrowPeak	258K
wgEncodeAwgTfbsSydhMcf7Znf217UcdUniPk.narrowPeak.gz	MCF-7	ZNF217	good	narrowPeak	253K
wgEncodeAwgTfbsSydhNb4CmycUniPk.narrowPeak.gz	NB4	c-Myc	good	narrowPeak	628K
wgEncodeAwgTfbsSydhNb4MaxUniPk.narrowPeak.gz	NB4	Max	good	narrowPeak	778K
wgEncodeAwgTfbsSydhNb4Pol2UniPk.narrowPeak.gz	NB4	Pol2	caution	narrowPeak	334K
wgEncodeAwgTfbsSydhNt2d1Suz12UcdUniPk.narrowPeak.gz	NT2-D1	SUZ12	caution	narrowPeak	69K
wgEncodeAwgTfbsSydhNt2d1Yy1UcdUniPk.narrowPeak.gz	NT2-D1	YY1	good	narrowPeak	99K
wgEncodeAwgTfbsSydhNt2d1Znf274UcdUniPk.narrowPeak.gz	NT2-D1	ZNF274	caution	narrowPeak	17K
wgEncodeAwgTfbsSydhPanc1Tcf7l2UcdUniPk.narrowPeak.gz	PANC-1	TCF7L2	good	narrowPeak	287K
wgEncodeAwgTfbsSydhPbdeGata1UcdUniPk.narrowPeak.gz	PBDE	GATA-1	good	narrowPeak	485K
wgEncodeAwgTfbsSydhPbdePol2UcdUniPk.narrowPeak.gz	PBDE	Pol2	good	narrowPeak	376K
wgEncodeAwgTfbsSydhPbdefetalGata1UcdUniPk.narrowPeak.gz	PBDEFetal	GATA-1	caution	narrowPeak	58K
wgEncodeAwgTfbsSydhRajiPol2UcdUniPk.narrowPeak.gz	Raji	Pol2	good	narrowPeak	405K
wgEncodeAwgTfbsSydhShsy5yGata2UcdUniPk.narrowPeak.gz	SH-SY5Y	GATA-2	good	narrowPeak	763K
wgEncodeAwgTfbsSydhShsy5yGata3sc269sc269UcdUniPk.narrowPeak.gz	SH-SY5Y	GATA3_(SC-269)	good	narrowPeak	369K
wgEncodeAwgTfbsSydhU2osKap1UcdUniPk.narrowPeak.gz	U2OS	KAP1	good	narrowPeak	351K
wgEncodeAwgTfbsSydhU2osSetdb1UcdUniPk.narrowPeak.gz	U2OS	SETDB1	good	narrowPeak	450K
wgEncodeAwgTfbsUchicagoK562EfosUniPk.narrowPeak.gz	K562	eGFP-FOS	good	narrowPeak	245K
wgEncodeAwgTfbsUchicagoK562Egata2UniPk.narrowPeak.gz	K562	eGFP-GATA2	good	narrowPeak	254K
wgEncodeAwgTfbsUchicagoK562Ehdac8UniPk.narrowPeak.gz	K562	eGFP-HDAC8	caution	narrowPeak	34K
wgEncodeAwgTfbsUchicagoK562EjunbUniPk.narrowPeak.gz	K562	eGFP-JunB	good	narrowPeak	267K
wgEncodeAwgTfbsUchicagoK562EjundUniPk.narrowPeak.gz	K562	eGFP-JunD	good	narrowPeak	627K
wgEncodeAwgTfbsUtaA549CtcfUniPk.narrowPeak.gz	A549	CTCF	good	narrowPeak	1.2M
wgEncodeAwgTfbsUtaA549Pol2UniPk.narrowPeak.gz	A549	Pol2	good	narrowPeak	354K
wgEncodeAwgTfbsUtaFibroblCtcfUniPk.narrowPeak.gz	Fibrobl	CTCF	good	narrowPeak	1020K
wgEncodeAwgTfbsUtaGlioblaCtcfUniPk.narrowPeak.gz	Gliobla	CTCF	good	narrowPeak	1.3M
wgEncodeAwgTfbsUtaGlioblaPol2UniPk.narrowPeak.gz	Gliobla	Pol2	good	narrowPeak	336K
wgEncodeAwgTfbsUtaGm12878CmycUniPk.narrowPeak.gz	GM12878	c-Myc	caution	narrowPeak	88K
wgEncodeAwgTfbsUtaGm12878CtcfUniPk.narrowPeak.gz	GM12878	CTCF	good	narrowPeak	922K
wgEncodeAwgTfbsUtaGm12878Pol2UniPk.narrowPeak.gz	GM12878	Pol2	good	narrowPeak	324K
wgEncodeAwgTfbsUtaGm12891CtcfUniPk.narrowPeak.gz	GM12891	CTCF	good	narrowPeak	796K
wgEncodeAwgTfbsUtaGm12892CtcfUniPk.narrowPeak.gz	GM12892	CTCF	good	narrowPeak	919K
wgEncodeAwgTfbsUtaGm19238CtcfUniPk.narrowPeak.gz	GM19238	CTCF	good	narrowPeak	943K
wgEncodeAwgTfbsUtaGm19239CtcfUniPk.narrowPeak.gz	GM19239	CTCF	good	narrowPeak	765K
wgEncodeAwgTfbsUtaGm19240CtcfUniPk.narrowPeak.gz	GM19240	CTCF	good	narrowPeak	868K
wgEncodeAwgTfbsUtaH1hescCmycUniPk.narrowPeak.gz	H1-hESC	c-Myc	caution	narrowPeak	24K
wgEncodeAwgTfbsUtaH1hescCtcfUniPk.narrowPeak.gz	H1-hESC	CTCF	good	narrowPeak	758K
wgEncodeAwgTfbsUtaH1hescPol2UniPk.narrowPeak.gz	H1-hESC	Pol2	good	narrowPeak	279K
wgEncodeAwgTfbsUtaHelas3CmycUniPk.narrowPeak.gz	HeLa-S3	c-Myc	good	narrowPeak	64K
wgEncodeAwgTfbsUtaHelas3CtcfUniPk.narrowPeak.gz	HeLa-S3	CTCF	good	narrowPeak	1.2M
wgEncodeAwgTfbsUtaHelas3Pol2UniPk.narrowPeak.gz	HeLa-S3	Pol2	good	narrowPeak	342K
wgEncodeAwgTfbsUtaHepg2CmycUniPk.narrowPeak.gz	HepG2	c-Myc	caution	narrowPeak	99K
wgEncodeAwgTfbsUtaHepg2CtcfUniPk.narrowPeak.gz	HepG2	CTCF	good	narrowPeak	738K
wgEncodeAwgTfbsUtaHepg2Pol2UniPk.narrowPeak.gz	HepG2	Pol2	good	narrowPeak	291K
wgEncodeAwgTfbsUtaHuvecCmycUniPk.narrowPeak.gz	HUVEC	c-Myc	good	narrowPeak	97K
wgEncodeAwgTfbsUtaHuvecCtcfUniPk.narrowPeak.gz	HUVEC	CTCF	good	narrowPeak	871K
wgEncodeAwgTfbsUtaHuvecPol2UniPk.narrowPeak.gz	HUVEC	Pol2	good	narrowPeak	349K
wgEncodeAwgTfbsUtaK562CmycUniPk.narrowPeak.gz	K562	c-Myc	good	narrowPeak	290K
wgEncodeAwgTfbsUtaK562CtcfUniPk.narrowPeak.gz	K562	CTCF	good	narrowPeak	1.1M
wgEncodeAwgTfbsUtaK562Pol2UniPk.narrowPeak.gz	K562	Pol2	good	narrowPeak	385K
wgEncodeAwgTfbsUtaMcf7CmycEstroUniPk.narrowPeak.gz	MCF-7	c-Myc	good	narrowPeak	256K
wgEncodeAwgTfbsUtaMcf7CmycSerumstimUniPk.narrowPeak.gz	MCF-7	c-Myc	good	narrowPeak	483K
wgEncodeAwgTfbsUtaMcf7CmycSerumstvdUniPk.narrowPeak.gz	MCF-7	c-Myc	good	narrowPeak	174K
wgEncodeAwgTfbsUtaMcf7CmycVehUniPk.narrowPeak.gz	MCF-7	c-Myc	good	narrowPeak	632K
wgEncodeAwgTfbsUtaMcf7CtcfEstroUniPk.narrowPeak.gz	MCF-7	CTCF	good	narrowPeak	1.5M
wgEncodeAwgTfbsUtaMcf7CtcfSerumstimUniPk.narrowPeak.gz	MCF-7	CTCF	good	narrowPeak	1.2M
wgEncodeAwgTfbsUtaMcf7CtcfSerumstvdUniPk.narrowPeak.gz	MCF-7	CTCF	good	narrowPeak	1.2M
wgEncodeAwgTfbsUtaMcf7CtcfUniPk.narrowPeak.gz	MCF-7	CTCF	good	narrowPeak	1.2M
wgEncodeAwgTfbsUtaMcf7CtcfVehUniPk.narrowPeak.gz	MCF-7	CTCF	good	narrowPeak	1.7M
wgEncodeAwgTfbsUtaMcf7Pol2SerumstimUniPk.narrowPeak.gz	MCF-7	Pol2	good	narrowPeak	464K
wgEncodeAwgTfbsUtaMcf7Pol2SerumstvdUniPk.narrowPeak.gz	MCF-7	Pol2	good	narrowPeak	445K
wgEncodeAwgTfbsUtaMcf7Pol2UniPk.narrowPeak.gz	MCF-7	Pol2	good	narrowPeak	377K
wgEncodeAwgTfbsUtaNhekCtcfUniPk.narrowPeak.gz	NHEK	CTCF	good	narrowPeak	1.3M
wgEncodeAwgTfbsUtaProgfibCtcfUniPk.narrowPeak.gz	ProgFib	CTCF	good	narrowPeak	955K
wgEncodeAwgTfbsUtaProgfibPol2UniPk.narrowPeak.gz	ProgFib	Pol2	good	narrowPeak	365K
wgEncodeAwgTfbsUwA549CtcfUniPk.narrowPeak.gz	A549	CTCF	good	narrowPeak	945K
wgEncodeAwgTfbsUwAg04449CtcfUniPk.narrowPeak.gz	AG04449	CTCF	good	narrowPeak	1.1M
wgEncodeAwgTfbsUwAg04450CtcfUniPk.narrowPeak.gz	AG04450	CTCF	good	narrowPeak	943K
wgEncodeAwgTfbsUwAg09309CtcfUniPk.narrowPeak.gz	AG09309	CTCF	good	narrowPeak	889K
wgEncodeAwgTfbsUwAg09319CtcfUniPk.narrowPeak.gz	AG09319	CTCF	good	narrowPeak	965K
wgEncodeAwgTfbsUwAg10803CtcfUniPk.narrowPeak.gz	AG10803	CTCF	good	narrowPeak	971K
wgEncodeAwgTfbsUwAoafCtcfUniPk.narrowPeak.gz	AoAF	CTCF	good	narrowPeak	901K
wgEncodeAwgTfbsUwBe2cCtcfUniPk.narrowPeak.gz	BE2_C	CTCF	good	narrowPeak	1.1M
wgEncodeAwgTfbsUwBjCtcfUniPk.narrowPeak.gz	BJ	CTCF	good	narrowPeak	858K
wgEncodeAwgTfbsUwCaco2CtcfUniPk.narrowPeak.gz	Caco-2	CTCF	good	narrowPeak	934K
wgEncodeAwgTfbsUwGm06990CtcfUniPk.narrowPeak.gz	GM06990	CTCF	good	narrowPeak	909K
wgEncodeAwgTfbsUwGm12801CtcfUniPk.narrowPeak.gz	GM12801	CTCF	good	narrowPeak	54K
wgEncodeAwgTfbsUwGm12864CtcfUniPk.narrowPeak.gz	GM12864	CTCF	good	narrowPeak	932K
wgEncodeAwgTfbsUwGm12865CtcfUniPk.narrowPeak.gz	GM12865	CTCF	good	narrowPeak	900K
wgEncodeAwgTfbsUwGm12872CtcfUniPk.narrowPeak.gz	GM12872	CTCF	good	narrowPeak	982K
wgEncodeAwgTfbsUwGm12873CtcfUniPk.narrowPeak.gz	GM12873	CTCF	good	narrowPeak	1005K
wgEncodeAwgTfbsUwGm12874CtcfUniPk.narrowPeak.gz	GM12874	CTCF	good	narrowPeak	711K
wgEncodeAwgTfbsUwGm12875CtcfUniPk.narrowPeak.gz	GM12875	CTCF	good	narrowPeak	824K
wgEncodeAwgTfbsUwGm12878CtcfUniPk.narrowPeak.gz	GM12878	CTCF	good	narrowPeak	807K
wgEncodeAwgTfbsUwHacCtcfUniPk.narrowPeak.gz	HAc	CTCF	good	narrowPeak	1018K
wgEncodeAwgTfbsUwHaspCtcfUniPk.narrowPeak.gz	HA-sp	CTCF	good	narrowPeak	964K
wgEncodeAwgTfbsUwHbmecCtcfUniPk.narrowPeak.gz	HBMEC	CTCF	good	narrowPeak	1.2M
wgEncodeAwgTfbsUwHcfaaCtcfUniPk.narrowPeak.gz	HCFaa	CTCF	good	narrowPeak	789K
wgEncodeAwgTfbsUwHcmCtcfUniPk.narrowPeak.gz	HCM	CTCF	good	narrowPeak	986K
wgEncodeAwgTfbsUwHcpeCtcfUniPk.narrowPeak.gz	HCPEpiC	CTCF	good	narrowPeak	1.2M
wgEncodeAwgTfbsUwHct116CtcfUniPk.narrowPeak.gz	HCT-116	CTCF	good	narrowPeak	1006K
wgEncodeAwgTfbsUwHeeCtcfUniPk.narrowPeak.gz	HEEpiC	CTCF	good	narrowPeak	949K
wgEncodeAwgTfbsUwHek293CtcfUniPk.narrowPeak.gz	HEK293	CTCF	good	narrowPeak	1.1M
wgEncodeAwgTfbsUwHelas3CtcfUniPk.narrowPeak.gz	HeLa-S3	CTCF	good	narrowPeak	724K
wgEncodeAwgTfbsUwHepg2CtcfUniPk.narrowPeak.gz	HepG2	CTCF	good	narrowPeak	905K
wgEncodeAwgTfbsUwHffCtcfUniPk.narrowPeak.gz	HFF	CTCF	good	narrowPeak	665K
wgEncodeAwgTfbsUwHffmycCtcfUniPk.narrowPeak.gz	HFF-Myc	CTCF	good	narrowPeak	887K
wgEncodeAwgTfbsUwHl60CtcfUniPk.narrowPeak.gz	HL-60	CTCF	caution	narrowPeak	367K
wgEncodeAwgTfbsUwHmecCtcfUniPk.narrowPeak.gz	HMEC	CTCF	good	narrowPeak	1.1M
wgEncodeAwgTfbsUwHmfCtcfUniPk.narrowPeak.gz	HMF	CTCF	good	narrowPeak	1.1M
wgEncodeAwgTfbsUwHpafCtcfUniPk.narrowPeak.gz	HPAF	CTCF	good	narrowPeak	1.3M
wgEncodeAwgTfbsUwHpfCtcfUniPk.narrowPeak.gz	HPF	CTCF	good	narrowPeak	1.0M
wgEncodeAwgTfbsUwHreCtcfUniPk.narrowPeak.gz	HRE	CTCF	good	narrowPeak	808K
wgEncodeAwgTfbsUwHrpeCtcfUniPk.narrowPeak.gz	HRPEpiC	CTCF	good	narrowPeak	1.2M
wgEncodeAwgTfbsUwHuvecCtcfUniPk.narrowPeak.gz	HUVEC	CTCF	good	narrowPeak	729K
wgEncodeAwgTfbsUwHvmfCtcfUniPk.narrowPeak.gz	HVMF	CTCF	good	narrowPeak	891K
wgEncodeAwgTfbsUwK562CtcfUniPk.narrowPeak.gz	K562	CTCF	good	narrowPeak	850K
wgEncodeAwgTfbsUwMcf7CtcfUniPk.narrowPeak.gz	MCF-7	CTCF	good	narrowPeak	1.2M
wgEncodeAwgTfbsUwNb4CtcfUniPk.narrowPeak.gz	NB4	CTCF	good	narrowPeak	710K
wgEncodeAwgTfbsUwNhdfneoCtcfUniPk.narrowPeak.gz	NHDF-neo	CTCF	good	narrowPeak	933K
wgEncodeAwgTfbsUwNhekCtcfUniPk.narrowPeak.gz	NHEK	CTCF	good	narrowPeak	874K
wgEncodeAwgTfbsUwNhlfCtcfUniPk.narrowPeak.gz	NHLF	CTCF	good	narrowPeak	696K
wgEncodeAwgTfbsUwRptecCtcfUniPk.narrowPeak.gz	RPTEC	CTCF	good	narrowPeak	1.2M
wgEncodeAwgTfbsUwSaecCtcfUniPk.narrowPeak.gz	SAEC	CTCF	good	narrowPeak	818K
wgEncodeAwgTfbsUwSknshraCtcfUniPk.narrowPeak.gz	SK-N-SH_RA	CTCF	good	narrowPeak	1015K
wgEncodeAwgTfbsUwWerirb1CtcfUniPk.narrowPeak.gz	WERI-Rb-1	CTCF	good	narrowPeak	941K
wgEncodeAwgTfbsUwWi38CtcfUniPk.narrowPeak.gz	WI-38	CTCF	good	narrowPeak	627K
