# Supplementary material for: Drug Target Commons 2.0: a community platform for systematic analysis of drug–target interaction profiles
Source: Database (Oxford). 2018 Sep 13;2018:bay083. doi: 10.1093/database/bay083 (PMC6146131; doi:10.1093/database/bay083)
Supplement: Supplementary Data [file bay083_supp.zip › Supplementary Table 2.xls]

## Sheet: Sheet1
Supplementary Table 2: Sample information descriptions for H3K27ac data sets in the TRCirc database
Cell	Experiment(H3K27ac)	GEO Accession(H3K27ac)	Size(H3K27ac)	Experiment(Input)	Input	Size(Input)
H9	ENCSR566DVZ	NA	3.18GB	ENCSR625CEM	GSM2534226	5.81GB
22Rv1	ENCSR391NPE	GSM2827407	6.59GB	ENCSR933UGQ	GSM2828632	7.05GB
A549	ENCSR783SNV	GSM2421874	1.32GB	ENCSR838ZAU	GSM2421889	696MB
A673	ENCSR714TJD	GSM2534350	2.46GB	ENCSR196CXJ	GSM2527578	4.41GB
ACC112	ENCSR059MVB	GSM2527429	783MB	ENCSR836XKP	GSM2534502	703MB
C4-2B	ENCSR279KIX	GSM2825930	5.25GB	ENCSR585FQO	GSM2827594	5.23GB
DND-41	ENCSR000AQW	GSM1003462	1.32GB	ENCSR000ASA	GSM1003558	1.49GB
GM12878	ENCSR000AKC	GSM733771	1.28GB	ENCSR000AKJ	GSM733742	480MB
HCT116	ENCSR661KMA	GSM2534277	867MB	ENCSR198WIH	GSM2308475	1.11GB
HEK293	ENCSR000FCH	NA	188MB	NA	NA	NA
HeLa-S3	ENCSR000AOC	GSM733684	882MB	ENCSR000AOB	GSM2527360	2.48GB
HepG2	ENCSR000AMO	GSM733743	208MB	ENCSR055XHN	GSM2527415	919MB
K562	ENCSR000AKP	GSM733656	782MB	ENCSR000AKY	GSM733780	801MB
Karpas-422	ENCSR660IQS	GSM2308568	1.41GB	ENCSR367UDO	GSM2308505	1.54GB
KMS-11	ENCSR955IXZ	GSM2534671	3.07GB	ENCSR720GSE	GSM2534364	3.53GB
KOPT-K1	ENCSR719FEJ	GSM2534362	1.53GB	ENCSR255BOF	GSM2527639	1.13GB
Loucy	ENCSR566GSO	GSM2534168	1.43GB	ENCSR648HLP	GSM2534252	434MB
MCF-7	ENCSR752UOD	GSM2534390	1.83GB	ENCSR768LHG	GSM230860	2.91GB
MM.1S	ENCSR758OEC	GSM2534402	1.01GB	ENCSR264HOB	GSM2527647	680MB
OCI-LY1	ENCSR597UDW	GSM2308554	2.44GB	ENCSR569IIN	GSM2308543	678MB
OCI-LY3	ENCSR857GMX	GSM2308618	1.71GB	ENCSR361GKY	GSM2308503	753MB
OCI-LY7	ENCSR447ZGY	GSM2308515	1GB	ENCSR063AUO	GSM2308455	2.3GB
Panc1	ENCSR000EXK	GSM818826	1.4GB	ENCSR000EXM	GSM2308423	1.49GB
PC-3	ENCSR826UTD	GSM2534487	2.36GB	ENCSR328AHC	GSM2533918	2.9GB
PC-9	ENCSR769FOC	GSM2534419	4.85GB	ENCSR011GWK	GSM2527386	1.9GB
RWPE1	ENCSR203KEU	GSM2825435	10.91GB	ENCSR248IFK	GSM2825581	11.96GB
RWPE2	ENCSR987PNT	NA	7.11GB	ENCSR394DWD	NA	4.72GB
SK-N-MC	ENCSR835MMN	GSM2534497	5.33GB	ENCSR899XXQ	GSM2534603	3.18GB
SK-N-SH	ENCSR564IGJ	GSM2534163	2.33GB	ENCSR185OHN	GSM2308470	2.93GB
SUDHL6	ENCSR307DQT	GSM2533898	2.2GB	ENCSR179YLS	GSM2308465	4.1GB
VCaP	ENCSR597ULV	GSM2827606	4.63GB	ENCSR716BTZ	GSM2828513	4.88GB
DOHH	ENCSR741STU	GSM2308589	1000 MB	ENCSR742WWB	GSM2308590	1.16GB
GM23338	ENCSR729ENO	GSM2534369	2.49GB	ENCSR773IYZ	GSM2534425	8.4GB
