# Supplementary material for: Drug Target Commons 2.0: a community platform for systematic analysis of drug–target interaction profiles
Source: Database (Oxford). 2018 Sep 13;2018:bay083. doi: 10.1093/database/bay083 (PMC6146131; doi:10.1093/database/bay083)
Supplement: Supplementary Data [file bay083_supp.zip › Supplementary Table 3.xls]

## Sheet: Sheet1
Supplementary Table 3: Total and non-polyadenylation-enriched RNA-seq data sets
Cell Lines	RNA Extract	Isogenic Replicate	GEO Accession	Size
A549	PolyA -	2	GSM767854	19.1GB
AG04450	PolyA -	2	GSM765396	20.7GB
BJ	PolyA -	2	GSM767855	18.9GB
GM12878	PolyA -	2	GSM758572	27.7GB
HeLa-S3	PolyA -	2	GSM767847	22.7GB
HUVEC	PolyA -	2	GSM767856	23.1GB
HSMM	PolyA -	2	GSM765391	29.8GB
HepG2	PolyA -	2	GSM758567	26.2GB
K562	PolyA -	2	GSM758577	28.3GB
MCF-7	PolyA -	2	GSM767851	28.7GB
NHEK	PolyA -	3	GSM765398	38.2GB
NHLF	PolyA -	2	GSM765389	22.23GB
HMEC	PolyA -	1	GSM765397	13GB
H1-hESC	PolyA -	2	GSM758573	27.7GB
SK-N-SH(RetinoicAcid)	PolyA -	2	GSM767845	24.5GB
HAoEC	Total RNA	2	GSM984618	60GB
HCH	Total RNA	2	GSM984611	66GB
HFDPC	Total RNA	2	GSM981258	44GB
HMEpC	Total RNA	1	GSM984621	22GB
HOB	Total RNA	2	GSM984610	64GB
HPC-PL	Total RNA	2	GSM981255	42.9GB
HPIEpC	Total RNA	2	GSM984604	48GB
HSaVEC	Total RNA	2	GSM984613	37.9GB
HVMF	Total RNA	2	GSM984619	64GB
HWP	Total RNA	2	GSM984620	46GB
IMR90	Total RNA	2	GSM981243	41.3GB
NHDF	Total RNA	2	GSM984612	60GB
NHEM.f M2	Total RNA	2	GSM984616	44GB
NHEM M2	Total RNA	2	GSM984617	40.8GB
SkMC	Total RNA	2	GSM984615	68GB
hMNC-PB	Total RNA	1	GSM984606	36GB
hMSC-AT	Total RNA	2	GSM981260	40.9GB
hMSC-BM	Total RNA	2	GSM984608	54GB
hMSC-UC	Total RNA	2	GSM984607	34.7GB
CD34+Mobilized	Total RNA	1	GSM981257	36GB
HAoAF	Total RNA	2	GSM984614	65GB
K562	Total RNA	1	GSE78625	12.78GB
HepG2	Total RNA	1	GSE88089	3.72GB
GM12878	Total RNA	1	GSE78550	15.77GB
A172	Total RNA	1	GSE78657	17.39GB
A375	Total RNA	1	GSE78652	18.61GB
Caki2	Total RNA	1	GSE78658	14.21GB
Daoy	Total RNA	1	GSE78636	13.83GB
G401	Total RNA	1	GSE78662	14.5GB
GM23248	Total RNA	1	GSE78670	15.11GB
H4	Total RNA	1	GSE78681	13.89GB
HT-29	Total RNA	1	GSE78684	15.95GB
HT1080	Total RNA	1	GSE78653	14.81GB
Karpas-422	Total RNA	1	GSE78642	10.24GB
LHCN-M2	Total RNA	1	GSE78644	15.41GB
M059J	Total RNA	1	GSE78666	14.02GB
MCF-7	Total RNA	1	GSE78663	revoked
MG63	Total RNA	1	GSE78685	8.97GB
NCI-H460	Total RNA	1	GSE78628	14.02GB
OCI-LY7	Total RNA	1	GSE78621	10.42GB
PC-3	Total RNA	1	GSE78648	12.95GB
RPMI-7951	Total RNA	1	GSE78643	11.64GB
SJCRH30	Total RNA	1	GSE78655	11.92GB
SJSA1	Total RNA	1	GSE78676	16.38GB
SK-MEL-5	Total RNA	1	GSE78664	15.12GB
SK-N-DZ	Total RNA	1	GSE78627	12.68GB
