# Supplementary material for: Drug Target Commons 2.0: a community platform for systematic analysis of drug–target interaction profiles
Source: Database (Oxford). 2018 Sep 13;2018:bay083. doi: 10.1093/database/bay083 (PMC6146131; doi:10.1093/database/bay083)
Supplement: Supplementary Data [file bay083_supp.zip › Supplementary Table 4.xls]

## Sheet: Sheet1
Supplementary Table 4: Sample information descriptions for Methylation 450 array data sets
Filename	Cell	Replicate	Type	Size
wgEncodeHaibMethyl450A549Etoh02SitesRep1.bed.gz	A549	1	bed	8.7M
wgEncodeHaibMethyl450Ag04449SitesRep1.bed.gz	AG04449	1	bed	8.7M
wgEncodeHaibMethyl450Ag04450SitesRep1.bed.gz	AG04450	1	bed	8.7M
wgEncodeHaibMethyl450Ag09309SitesRep1.bed.gz	AG09309	1	bed	8.7M
wgEncodeHaibMethyl450Ag09319SitesRep1.bed.gz	AG09319	1	bed	8.7M
wgEncodeHaibMethyl450Ag10803SitesRep1.bed.gz	AG10803	1	bed	8.7M
wgEncodeHaibMethyl450AosmcSitesRep1.bed.gz	AoSMC	1	bed	8.7M
wgEncodeHaibMethyl450Be2cSitesRep1.bed.gz	BE2_C	1	bed	8.6M
wgEncodeHaibMethyl450BjSitesRep1.bed.gz	BJ	1	bed	8.7M
wgEncodeHaibMethyl450Caco2SitesRep1.bed.gz	Caco-2	1	bed	8.7M
wgEncodeHaibMethyl450CmkSitesRep1.bed.gz	CMK	1	bed	8.6M
wgEncodeHaibMethyl450Ecc1SitesRep1.bed.gz	ECC-1	1	bed	8.7M
wgEncodeHaibMethyl450Gm06990SitesRep1.bed.gz	GM06990	1	bed	8.7M
wgEncodeHaibMethyl450Gm12878SitesRep1.bed.gz	GM12878	1	bed	8.7M
wgEncodeHaibMethyl450Gm12891SitesRep1.bed.gz	GM12891	1	bed	8.7M
wgEncodeHaibMethyl450Gm12892SitesRep1.bed.gz	GM12892	1	bed	8.7M
wgEncodeHaibMethyl450Gm19239SitesRep1.bed.gz	GM19239	1	bed	8.7M
wgEncodeHaibMethyl450H1hescSitesRep1.bed.gz	H1-hESC	1	bed	8.6M
wgEncodeHaibMethyl450HaeSitesRep1.bed.gz	HAEpiC	1	bed	8.7M
wgEncodeHaibMethyl450HcfSitesRep1.bed.gz	HCF	1	bed	8.7M
wgEncodeHaibMethyl450HcmSitesRep1.bed.gz	HCM	1	bed	8.7M
wgEncodeHaibMethyl450HcpeSitesRep1.bed.gz	HCPEpiC	1	bed	8.7M
wgEncodeHaibMethyl450Hct116HaibSitesRep1.bed.gz	HCT-116	1	bed	8.6M
wgEncodeHaibMethyl450Hct116StanfordSitesRep1.bed.gz	HCT-116	1	bed	8.6M
wgEncodeHaibMethyl450HeeSitesRep1.bed.gz	HEEpiC	1	bed	8.7M
wgEncodeHaibMethyl450Hek293SitesRep1.bed.gz	HEK293	1	bed	8.6M
wgEncodeHaibMethyl450Helas3SitesRep1.bed.gz	HeLa-S3	1	bed	8.7M
wgEncodeHaibMethyl450HepatoSitesRep1.bed.gz	Hepatocytes	1	bed	8.7M
wgEncodeHaibMethyl450Hepg2SitesRep1.bed.gz	HepG2	1	bed	8.7M
wgEncodeHaibMethyl450HipeSitesRep1.bed.gz	HIPEpiC	1	bed	8.7M
wgEncodeHaibMethyl450Hl60SitesRep1.bed.gz	HL-60	1	bed	8.6M
wgEncodeHaibMethyl450HmecSitesRep1.bed.gz	HMEC	1	bed	8.6M
wgEncodeHaibMethyl450HnpceSitesRep1.bed.gz	HNPCEpiC	1	bed	8.6M
wgEncodeHaibMethyl450HpaeSitesRep1.bed.gz	HPAEpiC	1	bed	8.7M
wgEncodeHaibMethyl450HrceSitesRep1.bed.gz	HRCEpiC	1	bed	8.6M
wgEncodeHaibMethyl450HreSitesRep1.bed.gz	HRE	1	bed	8.7M
wgEncodeHaibMethyl450HrpeSitesRep1.bed.gz	HRPEpiC	1	bed	8.6M
wgEncodeHaibMethyl450HuvecSitesRep1.bed.gz	HUVEC	1	bed	8.7M
wgEncodeHaibMethyl450Imr90SitesRep1.bed.gz	IMR90	1	bed	8.7M
wgEncodeHaibMethyl450JurkatSitesRep1.bed.gz	Jurkat	1	bed	8.7M
wgEncodeHaibMethyl450K562SitesRep1.bed.gz	K562	1	bed	8.6M
wgEncodeHaibMethyl450LncapSitesRep1.bed.gz	LNCaP	1	bed	8.7M
wgEncodeHaibMethyl450Mcf10aesSitesRep1.bed.gz	MCF10A-Er-Src	1	bed	8.7M
wgEncodeHaibMethyl450Mcf10aesTamSitesRep1.bed.gz	MCF10A-Er-Src	1	bed	8.7M
wgEncodeHaibMethyl450Mcf7SitesRep1.bed.gz	MCF-7	1	bed	8.6M
wgEncodeHaibMethyl450Nb4SitesRep1.bed.gz	NB4	1	bed	8.6M
wgEncodeHaibMethyl450NhaSitesRep1.bed.gz	NH-A	1	bed	8.7M
wgEncodeHaibMethyl450NhbeSitesRep1.bed.gz	NHBE	1	bed	8.7M
wgEncodeHaibMethyl450NhdfneoSitesRep1.bed.gz	NHDF-neo	1	bed	8.7M
wgEncodeHaibMethyl450Nt2d1SitesRep1.bed.gz	NT2-D1	1	bed	8.6M
wgEncodeHaibMethyl450Ovcar3SitesRep1.bed.gz	ovcar-3	1	bed	8.6M
wgEncodeHaibMethyl450Panc1SitesRep1.bed.gz	PANC-1	1	bed	8.7M
wgEncodeHaibMethyl450Pfsk1SitesRep1.bed.gz	PFSK-1	1	bed	8.7M
wgEncodeHaibMethyl450PrecSitesRep1.bed.gz	PrEC	1	bed	8.7M
wgEncodeHaibMethyl450ProgfibSitesRep1.bed.gz	ProgFib	1	bed	8.7M
wgEncodeHaibMethyl450RptecSitesRep1.bed.gz	RPTEC	1	bed	8.7M
wgEncodeHaibMethyl450SaecSitesRep1.bed.gz	SAEC	1	bed	8.7M
wgEncodeHaibMethyl450SkmcSitesRep1.bed.gz	SKMC	1	bed	8.7M
wgEncodeHaibMethyl450SknmcSitesRep1.bed.gz	SK-N-MC	1	bed	8.7M
wgEncodeHaibMethyl450SknshSitesRep1.bed.gz	SK-N-SH	1	bed	8.7M
wgEncodeHaibMethyl450SknshraSitesRep1.bed.gz	SK-N-SH_RA	1	bed	8.6M
wgEncodeHaibMethyl450T47dDm002p24hSitesRep1.bed.gz	T-47D	1	bed	8.7M
wgEncodeHaibMethyl450U87SitesRep1.bed.gz	U87	1	bed	8.7M
